# Supplementary material for: Eliciting preferences for outpatient care experiences in Hungary: A discrete choice experiment with a national representative sample
Source: PLoS One. 2020 Jul 31;15(7):e0235165. doi: 10.1371/journal.pone.0235165 (PMC7394384; doi:10.1371/journal.pone.0235165)
Supplement: S1 Dataset — (XLSX) [file pone.0235165.s001.xlsx]

## Sheet: Dataset
ID	block	obsid	alternative	cno	choice	A1	A1_pos	A1_neg	A2	A2_pos	A2_neg	A3	A4	A5	A6	A7	A7_pos	A7_neg	degree_difficulty_answering_tasks	Reason1	Reason2	Reason3	Reason4	Reason5	sex	agegroup	education	region	residence	seed
20374644	1	1	0	1	No	In 12 weeks	12	-12	Wait 2 hours	2	-2	No	Yes	No	Yes	5 000 Ft	15.7277	-15.7277	1						Women	18-34	Tertiary	Central Hungary	Budapest	1357531
20374644	1	1	1	1	Yes	Next day	0	0	Wait 4 hours	4	-4	Yes	No	Yes	No	0 Ft	0	0	1						Women	18-34	Tertiary	Central Hungary	Budapest	1357531
20374644	1	2	0	2	Yes	In 2 weeks	2	-2	Wait 1 hour	1	-1	Yes	Yes	No	Yes	0 Ft	0	0	1						Women	18-34	Tertiary	Central Hungary	Budapest	1357531
20374644	1	2	1	2	No	In 6 weeks	6	-6	Wait 2 hours	2	-2	No	No	Yes	No	30 000 Ft	94.3663	-94.3663	1						Women	18-34	Tertiary	Central Hungary	Budapest	1357531
20374644	1	3	1	3	Yes	In 2 weeks	2	-2	Wait 4 hours	4	-4	Yes	Yes	Yes	No	15 000 Ft	47.1832	-47.1832	1						Women	18-34	Tertiary	Central Hungary	Budapest	1357531
20374644	1	3	0	3	No	Next day	0	0	No waiting	0	0	No	No	No	Yes	0 Ft	0	0	1						Women	18-34	Tertiary	Central Hungary	Budapest	1357531
20374644	1	4	0	4	No	In 12 weeks	12	-12	Wait 1 hour	1	-1	No	No	Yes	Yes	30 000 Ft	94.3663	-94.3663	1						Women	18-34	Tertiary	Central Hungary	Budapest	1357531
20374644	1	4	1	4	Yes	Next day	0	0	No waiting	0	0	Yes	Yes	No	No	5 000 Ft	15.7277	-15.7277	1						Women	18-34	Tertiary	Central Hungary	Budapest	1357531
20374644	1	5	1	5	No	In 6 weeks	6	-6	Wait 2 hours	2	-2	Yes	No	No	No	15 000 Ft	47.1832	-47.1832	1						Women	18-34	Tertiary	Central Hungary	Budapest	1357531
20374644	1	5	0	5	Yes	In 12 weeks	12	-12	Wait 4 hours	4	-4	No	Yes	Yes	Yes	5 000 Ft	15.7277	-15.7277	1						Women	18-34	Tertiary	Central Hungary	Budapest	1357531
20391470	1	6	1	1	Yes	Next day	0	0	Wait 4 hours	4	-4	Yes	No	Yes	No	0 Ft	0	0	4			3			Women	65+	Tertiary	Central Hungary	Budapest	1357531
20391470	1	6	0	1	No	In 12 weeks	12	-12	Wait 2 hours	2	-2	No	Yes	No	Yes	5 000 Ft	15.7277	-15.7277	4			3			Women	65+	Tertiary	Central Hungary	Budapest	1357531
20391470	1	7	0	2	Yes	In 2 weeks	2	-2	Wait 1 hour	1	-1	Yes	Yes	No	Yes	0 Ft	0	0	4			3			Women	65+	Tertiary	Central Hungary	Budapest	1357531
20391470	1	7	1	2	No	In 6 weeks	6	-6	Wait 2 hours	2	-2	No	No	Yes	No	30 000 Ft	94.3663	-94.3663	4			3			Women	65+	Tertiary	Central Hungary	Budapest	1357531
20391470	1	8	0	3	Yes	Next day	0	0	No waiting	0	0	No	No	No	Yes	0 Ft	0	0	4			3			Women	65+	Tertiary	Central Hungary	Budapest	1357531
20391470	1	8	1	3	No	In 2 weeks	2	-2	Wait 4 hours	4	-4	Yes	Yes	Yes	No	15 000 Ft	47.1832	-47.1832	4			3			Women	65+	Tertiary	Central Hungary	Budapest	1357531
20391470	1	9	0	4	No	In 12 weeks	12	-12	Wait 1 hour	1	-1	No	No	Yes	Yes	30 000 Ft	94.3663	-94.3663	4			3			Women	65+	Tertiary	Central Hungary	Budapest	1357531
20391470	1	9	1	4	Yes	Next day	0	0	No waiting	0	0	Yes	Yes	No	No	5 000 Ft	15.7277	-15.7277	4			3			Women	65+	Tertiary	Central Hungary	Budapest	1357531
20391470	1	10	1	5	Yes	In 6 weeks	6	-6	Wait 2 hours	2	-2	Yes	No	No	No	15 000 Ft	47.1832	-47.1832	4			3			Women	65+	Tertiary	Central Hungary	Budapest	1357531
20391470	1	10	0	5	No	In 12 weeks	12	-12	Wait 4 hours	4	-4	No	Yes	Yes	Yes	5 000 Ft	15.7277	-15.7277	4			3			Women	65+	Tertiary	Central Hungary	Budapest	1357531
20394440	1	11	0	1	No	In 12 weeks	12	-12	Wait 2 hours	2	-2	No	Yes	No	Yes	5 000 Ft	15.7277	-15.7277	1						Women	65+	Tertiary	Central Hungary	Budapest	1357531
20394440	1	11	1	1	Yes	Next day	0	0	Wait 4 hours	4	-4	Yes	No	Yes	No	0 Ft	0	0	1						Women	65+	Tertiary	Central Hungary	Budapest	1357531
20394440	1	12	0	2	Yes	In 2 weeks	2	-2	Wait 1 hour	1	-1	Yes	Yes	No	Yes	0 Ft	0	0	1						Women	65+	Tertiary	Central Hungary	Budapest	1357531
20394440	1	12	1	2	No	In 6 weeks	6	-6	Wait 2 hours	2	-2	No	No	Yes	No	30 000 Ft	94.3663	-94.3663	1						Women	65+	Tertiary	Central Hungary	Budapest	1357531
20394440	1	13	1	3	No	In 2 weeks	2	-2	Wait 4 hours	4	-4	Yes	Yes	Yes	No	15 000 Ft	47.1832	-47.1832	1						Women	65+	Tertiary	Central Hungary	Budapest	1357531
20394440	1	13	0	3	Yes	Next day	0	0	No waiting	0	0	No	No	No	Yes	0 Ft	0	0	1						Women	65+	Tertiary	Central Hungary	Budapest	1357531
20394440	1	14	0	4	No	In 12 weeks	12	-12	Wait 1 hour	1	-1	No	No	Yes	Yes	30 000 Ft	94.3663	-94.3663	1						Women	65+	Tertiary	Central Hungary	Budapest	1357531
20394440	1	14	1	4	Yes	Next day	0	0	No waiting	0	0	Yes	Yes	No	No	5 000 Ft	15.7277	-15.7277	1						Women	65+	Tertiary	Central Hungary	Budapest	1357531
20394440	1	15	1	5	No	In 6 weeks	6	-6	Wait 2 hours	2	-2	Yes	No	No	No	15 000 Ft	47.1832	-47.1832	1						Women	65+	Tertiary	Central Hungary	Budapest	1357531
20394440	1	15	0	5	Yes	In 12 weeks	12	-12	Wait 4 hours	4	-4	No	Yes	Yes	Yes	5 000 Ft	15.7277	-15.7277	1						Women	65+	Tertiary	Central Hungary	Budapest	1357531
20397253	1	16	0	1	No	In 12 weeks	12	-12	Wait 2 hours	2	-2	No	Yes	No	Yes	5 000 Ft	15.7277	-15.7277	4					5	Women	65+	Tertiary	Central Hungary	Budapest	1357531
20397253	1	16	1	1	Yes	Next day	0	0	Wait 4 hours	4	-4	Yes	No	Yes	No	0 Ft	0	0	4					5	Women	65+	Tertiary	Central Hungary	Budapest	1357531
20397253	1	17	0	2	Yes	In 2 weeks	2	-2	Wait 1 hour	1	-1	Yes	Yes	No	Yes	0 Ft	0	0	4					5	Women	65+	Tertiary	Central Hungary	Budapest	1357531
20397253	1	17	1	2	No	In 6 weeks	6	-6	Wait 2 hours	2	-2	No	No	Yes	No	30 000 Ft	94.3663	-94.3663	4					5	Women	65+	Tertiary	Central Hungary	Budapest	1357531
20397253	1	18	0	3	No	Next day	0	0	No waiting	0	0	No	No	No	Yes	0 Ft	0	0	4					5	Women	65+	Tertiary	Central Hungary	Budapest	1357531
20397253	1	18	1	3	Yes	In 2 weeks	2	-2	Wait 4 hours	4	-4	Yes	Yes	Yes	No	15 000 Ft	47.1832	-47.1832	4					5	Women	65+	Tertiary	Central Hungary	Budapest	1357531
20397253	1	19	1	4	Yes	Next day	0	0	No waiting	0	0	Yes	Yes	No	No	5 000 Ft	15.7277	-15.7277	4					5	Women	65+	Tertiary	Central Hungary	Budapest	1357531
20397253	1	19	0	4	No	In 12 weeks	12	-12	Wait 1 hour	1	-1	No	No	Yes	Yes	30 000 Ft	94.3663	-94.3663	4					5	Women	65+	Tertiary	Central Hungary	Budapest	1357531
20397253	1	20	0	5	No	In 12 weeks	12	-12	Wait 4 hours	4	-4	No	Yes	Yes	Yes	5 000 Ft	15.7277	-15.7277	4					5	Women	65+	Tertiary	Central Hungary	Budapest	1357531
20397253	1	20	1	5	Yes	In 6 weeks	6	-6	Wait 2 hours	2	-2	Yes	No	No	No	15 000 Ft	47.1832	-47.1832	4					5	Women	65+	Tertiary	Central Hungary	Budapest	1357531
20660018	1	21	1	1	Yes	Next day	0	0	Wait 4 hours	4	-4	Yes	No	Yes	No	0 Ft	0	0	6			3			Women	18-34	Tertiary	Central Hungary	Budapest	1357531
20660018	1	21	0	1	No	In 12 weeks	12	-12	Wait 2 hours	2	-2	No	Yes	No	Yes	5 000 Ft	15.7277	-15.7277	6			3			Women	18-34	Tertiary	Central Hungary	Budapest	1357531
20660018	1	22	0	2	Yes	In 2 weeks	2	-2	Wait 1 hour	1	-1	Yes	Yes	No	Yes	0 Ft	0	0	6			3			Women	18-34	Tertiary	Central Hungary	Budapest	1357531
20660018	1	22	1	2	No	In 6 weeks	6	-6	Wait 2 hours	2	-2	No	No	Yes	No	30 000 Ft	94.3663	-94.3663	6			3			Women	18-34	Tertiary	Central Hungary	Budapest	1357531
20660018	1	23	1	3	Yes	In 2 weeks	2	-2	Wait 4 hours	4	-4	Yes	Yes	Yes	No	15 000 Ft	47.1832	-47.1832	6			3			Women	18-34	Tertiary	Central Hungary	Budapest	1357531
20660018	1	23	0	3	No	Next day	0	0	No waiting	0	0	No	No	No	Yes	0 Ft	0	0	6			3			Women	18-34	Tertiary	Central Hungary	Budapest	1357531
20660018	1	24	1	4	Yes	Next day	0	0	No waiting	0	0	Yes	Yes	No	No	5 000 Ft	15.7277	-15.7277	6			3			Women	18-34	Tertiary	Central Hungary	Budapest	1357531
20660018	1	24	0	4	No	In 12 weeks	12	-12	Wait 1 hour	1	-1	No	No	Yes	Yes	30 000 Ft	94.3663	-94.3663	6			3			Women	18-34	Tertiary	Central Hungary	Budapest	1357531
20660018	1	25	0	5	No	In 12 weeks	12	-12	Wait 4 hours	4	-4	No	Yes	Yes	Yes	5 000 Ft	15.7277	-15.7277	6			3			Women	18-34	Tertiary	Central Hungary	Budapest	1357531
20660018	1	25	1	5	Yes	In 6 weeks	6	-6	Wait 2 hours	2	-2	Yes	No	No	No	15 000 Ft	47.1832	-47.1832	6			3			Women	18-34	Tertiary	Central Hungary	Budapest	1357531
20683321	1	26	1	1	Yes	Next day	0	0	Wait 4 hours	4	-4	Yes	No	Yes	No	0 Ft	0	0	1						Women	18-34	Tertiary	Central Hungary	Other city	1357531
20683321	1	26	0	1	No	In 12 weeks	12	-12	Wait 2 hours	2	-2	No	Yes	No	Yes	5 000 Ft	15.7277	-15.7277	1						Women	18-34	Tertiary	Central Hungary	Other city	1357531
20683321	1	27	0	2	Yes	In 2 weeks	2	-2	Wait 1 hour	1	-1	Yes	Yes	No	Yes	0 Ft	0	0	1						Women	18-34	Tertiary	Central Hungary	Other city	1357531
20683321	1	27	1	2	No	In 6 weeks	6	-6	Wait 2 hours	2	-2	No	No	Yes	No	30 000 Ft	94.3663	-94.3663	1						Women	18-34	Tertiary	Central Hungary	Other city	1357531
20683321	1	28	0	3	Yes	Next day	0	0	No waiting	0	0	No	No	No	Yes	0 Ft	0	0	1						Women	18-34	Tertiary	Central Hungary	Other city	1357531
20683321	1	28	1	3	No	In 2 weeks	2	-2	Wait 4 hours	4	-4	Yes	Yes	Yes	No	15 000 Ft	47.1832	-47.1832	1						Women	18-34	Tertiary	Central Hungary	Other city	1357531
20683321	1	29	1	4	Yes	Next day	0	0	No waiting	0	0	Yes	Yes	No	No	5 000 Ft	15.7277	-15.7277	1						Women	18-34	Tertiary	Central Hungary	Other city	1357531
20683321	1	29	0	4	No	In 12 weeks	12	-12	Wait 1 hour	1	-1	No	No	Yes	Yes	30 000 Ft	94.3663	-94.3663	1						Women	18-34	Tertiary	Central Hungary	Other city	1357531
20683321	1	30	1	5	No	In 6 weeks	6	-6	Wait 2 hours	2	-2	Yes	No	No	No	15 000 Ft	47.1832	-47.1832	1						Women	18-34	Tertiary	Central Hungary	Other city	1357531
20683321	1	30	0	5	Yes	In 12 weeks	12	-12	Wait 4 hours	4	-4	No	Yes	Yes	Yes	5 000 Ft	15.7277	-15.7277	1						Women	18-34	Tertiary	Central Hungary	Other city	1357531
20686255	1	31	1	1	Yes	Next day	0	0	Wait 4 hours	4	-4	Yes	No	Yes	No	0 Ft	0	0	3					5	Women	65+	Tertiary	Central Hungary	Budapest	1357531
20686255	1	31	0	1	No	In 12 weeks	12	-12	Wait 2 hours	2	-2	No	Yes	No	Yes	5 000 Ft	15.7277	-15.7277	3					5	Women	65+	Tertiary	Central Hungary	Budapest	1357531
20686255	1	32	0	2	Yes	In 2 weeks	2	-2	Wait 1 hour	1	-1	Yes	Yes	No	Yes	0 Ft	0	0	3					5	Women	65+	Tertiary	Central Hungary	Budapest	1357531
20686255	1	32	1	2	No	In 6 weeks	6	-6	Wait 2 hours	2	-2	No	No	Yes	No	30 000 Ft	94.3663	-94.3663	3					5	Women	65+	Tertiary	Central Hungary	Budapest	1357531
20686255	1	33	0	3	Yes	Next day	0	0	No waiting	0	0	No	No	No	Yes	0 Ft	0	0	3					5	Women	65+	Tertiary	Central Hungary	Budapest	1357531
20686255	1	33	1	3	No	In 2 weeks	2	-2	Wait 4 hours	4	-4	Yes	Yes	Yes	No	15 000 Ft	47.1832	-47.1832	3					5	Women	65+	Tertiary	Central Hungary	Budapest	1357531
20686255	1	34	0	4	No	In 12 weeks	12	-12	Wait 1 hour	1	-1	No	No	Yes	Yes	30 000 Ft	94.3663	-94.3663	3					5	Women	65+	Tertiary	Central Hungary	Budapest	1357531
20686255	1	34	1	4	Yes	Next day	0	0	No waiting	0	0	Yes	Yes	No	No	5 000 Ft	15.7277	-15.7277	3					5	Women	65+	Tertiary	Central Hungary	Budapest	1357531
20686255	1	35	0	5	Yes	In 12 weeks	12	-12	Wait 4 hours	4	-4	No	Yes	Yes	Yes	5 000 Ft	15.7277	-15.7277	3					5	Women	65+	Tertiary	Central Hungary	Budapest	1357531
20686255	1	35	1	5	No	In 6 weeks	6	-6	Wait 2 hours	2	-2	Yes	No	No	No	15 000 Ft	47.1832	-47.1832	3					5	Women	65+	Tertiary	Central Hungary	Budapest	1357531
20704282	1	36	0	1	No	In 12 weeks	12	-12	Wait 2 hours	2	-2	No	Yes	No	Yes	5 000 Ft	15.7277	-15.7277	7			3		5	Women	18-34	Tertiary	Central Hungary	Budapest	1357531
20704282	1	36	1	1	Yes	Next day	0	0	Wait 4 hours	4	-4	Yes	No	Yes	No	0 Ft	0	0	7			3		5	Women	18-34	Tertiary	Central Hungary	Budapest	1357531
20704282	1	37	0	2	Yes	In 2 weeks	2	-2	Wait 1 hour	1	-1	Yes	Yes	No	Yes	0 Ft	0	0	7			3		5	Women	18-34	Tertiary	Central Hungary	Budapest	1357531
20704282	1	37	1	2	No	In 6 weeks	6	-6	Wait 2 hours	2	-2	No	No	Yes	No	30 000 Ft	94.3663	-94.3663	7			3		5	Women	18-34	Tertiary	Central Hungary	Budapest	1357531
20704282	1	38	0	3	Yes	Next day	0	0	No waiting	0	0	No	No	No	Yes	0 Ft	0	0	7			3		5	Women	18-34	Tertiary	Central Hungary	Budapest	1357531
20704282	1	38	1	3	No	In 2 weeks	2	-2	Wait 4 hours	4	-4	Yes	Yes	Yes	No	15 000 Ft	47.1832	-47.1832	7			3		5	Women	18-34	Tertiary	Central Hungary	Budapest	1357531
20704282	1	39	0	4	No	In 12 weeks	12	-12	Wait 1 hour	1	-1	No	No	Yes	Yes	30 000 Ft	94.3663	-94.3663	7			3		5	Women	18-34	Tertiary	Central Hungary	Budapest	1357531
20704282	1	39	1	4	Yes	Next day	0	0	No waiting	0	0	Yes	Yes	No	No	5 000 Ft	15.7277	-15.7277	7			3		5	Women	18-34	Tertiary	Central Hungary	Budapest	1357531
20704282	1	40	1	5	No	In 6 weeks	6	-6	Wait 2 hours	2	-2	Yes	No	No	No	15 000 Ft	47.1832	-47.1832	7			3		5	Women	18-34	Tertiary	Central Hungary	Budapest	1357531
20704282	1	40	0	5	Yes	In 12 weeks	12	-12	Wait 4 hours	4	-4	No	Yes	Yes	Yes	5 000 Ft	15.7277	-15.7277	7			3		5	Women	18-34	Tertiary	Central Hungary	Budapest	1357531
20727182	1	41	0	1	No	In 12 weeks	12	-12	Wait 2 hours	2	-2	No	Yes	No	Yes	5 000 Ft	15.7277	-15.7277	2		2				Women	18-34	Tertiary	Central Hungary	Budapest	1357531
20727182	1	41	1	1	Yes	Next day	0	0	Wait 4 hours	4	-4	Yes	No	Yes	No	0 Ft	0	0	2		2				Women	18-34	Tertiary	Central Hungary	Budapest	1357531
20727182	1	42	0	2	Yes	In 2 weeks	2	-2	Wait 1 hour	1	-1	Yes	Yes	No	Yes	0 Ft	0	0	2		2				Women	18-34	Tertiary	Central Hungary	Budapest	1357531
20727182	1	42	1	2	No	In 6 weeks	6	-6	Wait 2 hours	2	-2	No	No	Yes	No	30 000 Ft	94.3663	-94.3663	2		2				Women	18-34	Tertiary	Central Hungary	Budapest	1357531
20727182	1	43	0	3	No	Next day	0	0	No waiting	0	0	No	No	No	Yes	0 Ft	0	0	2		2				Women	18-34	Tertiary	Central Hungary	Budapest	1357531
20727182	1	43	1	3	Yes	In 2 weeks	2	-2	Wait 4 hours	4	-4	Yes	Yes	Yes	No	15 000 Ft	47.1832	-47.1832	2		2				Women	18-34	Tertiary	Central Hungary	Budapest	1357531
20727182	1	44	1	4	No	Next day	0	0	No waiting	0	0	Yes	Yes	No	No	5 000 Ft	15.7277	-15.7277	2		2				Women	18-34	Tertiary	Central Hungary	Budapest	1357531
20727182	1	44	0	4	Yes	In 12 weeks	12	-12	Wait 1 hour	1	-1	No	No	Yes	Yes	30 000 Ft	94.3663	-94.3663	2		2				Women	18-34	Tertiary	Central Hungary	Budapest	1357531
20727182	1	45	1	5	No	In 6 weeks	6	-6	Wait 2 hours	2	-2	Yes	No	No	No	15 000 Ft	47.1832	-47.1832	2		2				Women	18-34	Tertiary	Central Hungary	Budapest	1357531
20727182	1	45	0	5	Yes	In 12 weeks	12	-12	Wait 4 hours	4	-4	No	Yes	Yes	Yes	5 000 Ft	15.7277	-15.7277	2		2				Women	18-34	Tertiary	Central Hungary	Budapest	1357531
20808753	1	46	0	1	No	In 12 weeks	12	-12	Wait 2 hours	2	-2	No	Yes	No	Yes	5 000 Ft	15.7277	-15.7277	1						Women	18-34	Tertiary	Central Hungary	Budapest	1357531
20808753	1	46	1	1	Yes	Next day	0	0	Wait 4 hours	4	-4	Yes	No	Yes	No	0 Ft	0	0	1						Women	18-34	Tertiary	Central Hungary	Budapest	1357531
20808753	1	47	1	2	No	In 6 weeks	6	-6	Wait 2 hours	2	-2	No	No	Yes	No	30 000 Ft	94.3663	-94.3663	1						Women	18-34	Tertiary	Central Hungary	Budapest	1357531
20808753	1	47	0	2	Yes	In 2 weeks	2	-2	Wait 1 hour	1	-1	Yes	Yes	No	Yes	0 Ft	0	0	1						Women	18-34	Tertiary	Central Hungary	Budapest	1357531
20808753	1	48	0	3	No	Next day	0	0	No waiting	0	0	No	No	No	Yes	0 Ft	0	0	1						Women	18-34	Tertiary	Central Hungary	Budapest	1357531
20808753	1	48	1	3	Yes	In 2 weeks	2	-2	Wait 4 hours	4	-4	Yes	Yes	Yes	No	15 000 Ft	47.1832	-47.1832	1						Women	18-34	Tertiary	Central Hungary	Budapest	1357531
20808753	1	49	0	4	No	In 12 weeks	12	-12	Wait 1 hour	1	-1	No	No	Yes	Yes	30 000 Ft	94.3663	-94.3663	1						Women	18-34	Tertiary	Central Hungary	Budapest	1357531
20808753	1	49	1	4	Yes	Next day	0	0	No waiting	0	0	Yes	Yes	No	No	5 000 Ft	15.7277	-15.7277	1						Women	18-34	Tertiary	Central Hungary	Budapest	1357531
20808753	1	50	1	5	Yes	In 6 weeks	6	-6	Wait 2 hours	2	-2	Yes	No	No	No	15 000 Ft	47.1832	-47.1832	1						Women	18-34	Tertiary	Central Hungary	Budapest	1357531
20808753	1	50	0	5	No	In 12 weeks	12	-12	Wait 4 hours	4	-4	No	Yes	Yes	Yes	5 000 Ft	15.7277	-15.7277	1						Women	18-34	Tertiary	Central Hungary	Budapest	1357531
20808833	1	51	0	1	Yes	In 12 weeks	12	-12	Wait 2 hours	2	-2	No	Yes	No	Yes	5 000 Ft	15.7277	-15.7277	4			3			Women	18-34	Tertiary	Central Hungary	Other city	1357531
20808833	1	51	1	1	No	Next day	0	0	Wait 4 hours	4	-4	Yes	No	Yes	No	0 Ft	0	0	4			3			Women	18-34	Tertiary	Central Hungary	Other city	1357531
20808833	1	52	1	2	No	In 6 weeks	6	-6	Wait 2 hours	2	-2	No	No	Yes	No	30 000 Ft	94.3663	-94.3663	4			3			Women	18-34	Tertiary	Central Hungary	Other city	1357531
20808833	1	52	0	2	Yes	In 2 weeks	2	-2	Wait 1 hour	1	-1	Yes	Yes	No	Yes	0 Ft	0	0	4			3			Women	18-34	Tertiary	Central Hungary	Other city	1357531
20808833	1	53	0	3	No	Next day	0	0	No waiting	0	0	No	No	No	Yes	0 Ft	0	0	4			3			Women	18-34	Tertiary	Central Hungary	Other city	1357531
20808833	1	53	1	3	Yes	In 2 weeks	2	-2	Wait 4 hours	4	-4	Yes	Yes	Yes	No	15 000 Ft	47.1832	-47.1832	4			3			Women	18-34	Tertiary	Central Hungary	Other city	1357531
20808833	1	54	1	4	Yes	Next day	0	0	No waiting	0	0	Yes	Yes	No	No	5 000 Ft	15.7277	-15.7277	4			3			Women	18-34	Tertiary	Central Hungary	Other city	1357531
20808833	1	54	0	4	No	In 12 weeks	12	-12	Wait 1 hour	1	-1	No	No	Yes	Yes	30 000 Ft	94.3663	-94.3663	4			3			Women	18-34	Tertiary	Central Hungary	Other city	1357531
20808833	1	55	1	5	No	In 6 weeks	6	-6	Wait 2 hours	2	-2	Yes	No	No	No	15 000 Ft	47.1832	-47.1832	4			3			Women	18-34	Tertiary	Central Hungary	Other city	1357531
20808833	1	55	0	5	Yes	In 12 weeks	12	-12	Wait 4 hours	4	-4	No	Yes	Yes	Yes	5 000 Ft	15.7277	-15.7277	4			3			Women	18-34	Tertiary	Central Hungary	Other city	1357531
20216877	1	56	1	1	Yes	Next day	0	0	Wait 4 hours	4	-4	Yes	No	Yes	No	0 Ft	0	0	1						Men	35-64	Tertiary	Western Hungary	Other city	1357531
20216877	1	56	0	1	No	In 12 weeks	12	-12	Wait 2 hours	2	-2	No	Yes	No	Yes	5 000 Ft	15.7277	-15.7277	1						Men	35-64	Tertiary	Western Hungary	Other city	1357531
20216877	1	57	0	2	Yes	In 2 weeks	2	-2	Wait 1 hour	1	-1	Yes	Yes	No	Yes	0 Ft	0	0	1						Men	35-64	Tertiary	Western Hungary	Other city	1357531
20216877	1	57	1	2	No	In 6 weeks	6	-6	Wait 2 hours	2	-2	No	No	Yes	No	30 000 Ft	94.3663	-94.3663	1						Men	35-64	Tertiary	Western Hungary	Other city	1357531
20216877	1	58	1	3	No	In 2 weeks	2	-2	Wait 4 hours	4	-4	Yes	Yes	Yes	No	15 000 Ft	47.1832	-47.1832	1						Men	35-64	Tertiary	Western Hungary	Other city	1357531
20216877	1	58	0	3	Yes	Next day	0	0	No waiting	0	0	No	No	No	Yes	0 Ft	0	0	1						Men	35-64	Tertiary	Western Hungary	Other city	1357531
20216877	1	59	0	4	No	In 12 weeks	12	-12	Wait 1 hour	1	-1	No	No	Yes	Yes	30 000 Ft	94.3663	-94.3663	1						Men	35-64	Tertiary	Western Hungary	Other city	1357531
20216877	1	59	1	4	Yes	Next day	0	0	No waiting	0	0	Yes	Yes	No	No	5 000 Ft	15.7277	-15.7277	1						Men	35-64	Tertiary	Western Hungary	Other city	1357531
20216877	1	60	0	5	Yes	In 12 weeks	12	-12	Wait 4 hours	4	-4	No	Yes	Yes	Yes	5 000 Ft	15.7277	-15.7277	1						Men	35-64	Tertiary	Western Hungary	Other city	1357531
20216877	1	60	1	5	No	In 6 weeks	6	-6	Wait 2 hours	2	-2	Yes	No	No	No	15 000 Ft	47.1832	-47.1832	1						Men	35-64	Tertiary	Western Hungary	Other city	1357531
20216906	1	61	0	1	No	In 12 weeks	12	-12	Wait 2 hours	2	-2	No	Yes	No	Yes	5 000 Ft	15.7277	-15.7277	3		2	3			Men	35-64	Tertiary	Central Hungary	Budapest	1357531
20216906	1	61	1	1	Yes	Next day	0	0	Wait 4 hours	4	-4	Yes	No	Yes	No	0 Ft	0	0	3		2	3			Men	35-64	Tertiary	Central Hungary	Budapest	1357531
20216906	1	62	0	2	Yes	In 2 weeks	2	-2	Wait 1 hour	1	-1	Yes	Yes	No	Yes	0 Ft	0	0	3		2	3			Men	35-64	Tertiary	Central Hungary	Budapest	1357531
20216906	1	62	1	2	No	In 6 weeks	6	-6	Wait 2 hours	2	-2	No	No	Yes	No	30 000 Ft	94.3663	-94.3663	3		2	3			Men	35-64	Tertiary	Central Hungary	Budapest	1357531
20216906	1	63	0	3	Yes	Next day	0	0	No waiting	0	0	No	No	No	Yes	0 Ft	0	0	3		2	3			Men	35-64	Tertiary	Central Hungary	Budapest	1357531
20216906	1	63	1	3	No	In 2 weeks	2	-2	Wait 4 hours	4	-4	Yes	Yes	Yes	No	15 000 Ft	47.1832	-47.1832	3		2	3			Men	35-64	Tertiary	Central Hungary	Budapest	1357531
20216906	1	64	0	4	No	In 12 weeks	12	-12	Wait 1 hour	1	-1	No	No	Yes	Yes	30 000 Ft	94.3663	-94.3663	3		2	3			Men	35-64	Tertiary	Central Hungary	Budapest	1357531
20216906	1	64	1	4	Yes	Next day	0	0	No waiting	0	0	Yes	Yes	No	No	5 000 Ft	15.7277	-15.7277	3		2	3			Men	35-64	Tertiary	Central Hungary	Budapest	1357531
20216906	1	65	1	5	No	In 6 weeks	6	-6	Wait 2 hours	2	-2	Yes	No	No	No	15 000 Ft	47.1832	-47.1832	3		2	3			Men	35-64	Tertiary	Central Hungary	Budapest	1357531
20216906	1	65	0	5	Yes	In 12 weeks	12	-12	Wait 4 hours	4	-4	No	Yes	Yes	Yes	5 000 Ft	15.7277	-15.7277	3		2	3			Men	35-64	Tertiary	Central Hungary	Budapest	1357531
20232470	1	66	1	1	Yes	Next day	0	0	Wait 4 hours	4	-4	Yes	No	Yes	No	0 Ft	0	0	4		2				Men	65+	Tertiary	Central Hungary	Village	1357531
20232470	1	66	0	1	No	In 12 weeks	12	-12	Wait 2 hours	2	-2	No	Yes	No	Yes	5 000 Ft	15.7277	-15.7277	4		2				Men	65+	Tertiary	Central Hungary	Village	1357531
20232470	1	67	1	2	No	In 6 weeks	6	-6	Wait 2 hours	2	-2	No	No	Yes	No	30 000 Ft	94.3663	-94.3663	4		2				Men	65+	Tertiary	Central Hungary	Village	1357531
20232470	1	67	0	2	Yes	In 2 weeks	2	-2	Wait 1 hour	1	-1	Yes	Yes	No	Yes	0 Ft	0	0	4		2				Men	65+	Tertiary	Central Hungary	Village	1357531
20232470	1	68	1	3	No	In 2 weeks	2	-2	Wait 4 hours	4	-4	Yes	Yes	Yes	No	15 000 Ft	47.1832	-47.1832	4		2				Men	65+	Tertiary	Central Hungary	Village	1357531
20232470	1	68	0	3	Yes	Next day	0	0	No waiting	0	0	No	No	No	Yes	0 Ft	0	0	4		2				Men	65+	Tertiary	Central Hungary	Village	1357531
20232470	1	69	1	4	Yes	Next day	0	0	No waiting	0	0	Yes	Yes	No	No	5 000 Ft	15.7277	-15.7277	4		2				Men	65+	Tertiary	Central Hungary	Village	1357531
20232470	1	69	0	4	No	In 12 weeks	12	-12	Wait 1 hour	1	-1	No	No	Yes	Yes	30 000 Ft	94.3663	-94.3663	4		2				Men	65+	Tertiary	Central Hungary	Village	1357531
20232470	1	70	0	5	Yes	In 12 weeks	12	-12	Wait 4 hours	4	-4	No	Yes	Yes	Yes	5 000 Ft	15.7277	-15.7277	4		2				Men	65+	Tertiary	Central Hungary	Village	1357531
20232470	1	70	1	5	No	In 6 weeks	6	-6	Wait 2 hours	2	-2	Yes	No	No	No	15 000 Ft	47.1832	-47.1832	4		2				Men	65+	Tertiary	Central Hungary	Village	1357531
20233869	1	71	1	1	Yes	Next day	0	0	Wait 4 hours	4	-4	Yes	No	Yes	No	0 Ft	0	0	1						Women	65+	Primary	Central Hungary	Budapest	1357531
20233869	1	71	0	1	No	In 12 weeks	12	-12	Wait 2 hours	2	-2	No	Yes	No	Yes	5 000 Ft	15.7277	-15.7277	1						Women	65+	Primary	Central Hungary	Budapest	1357531
20233869	1	72	1	2	No	In 6 weeks	6	-6	Wait 2 hours	2	-2	No	No	Yes	No	30 000 Ft	94.3663	-94.3663	1						Women	65+	Primary	Central Hungary	Budapest	1357531
20233869	1	72	0	2	Yes	In 2 weeks	2	-2	Wait 1 hour	1	-1	Yes	Yes	No	Yes	0 Ft	0	0	1						Women	65+	Primary	Central Hungary	Budapest	1357531
20233869	1	73	0	3	Yes	Next day	0	0	No waiting	0	0	No	No	No	Yes	0 Ft	0	0	1						Women	65+	Primary	Central Hungary	Budapest	1357531
20233869	1	73	1	3	No	In 2 weeks	2	-2	Wait 4 hours	4	-4	Yes	Yes	Yes	No	15 000 Ft	47.1832	-47.1832	1						Women	65+	Primary	Central Hungary	Budapest	1357531
20233869	1	74	0	4	No	In 12 weeks	12	-12	Wait 1 hour	1	-1	No	No	Yes	Yes	30 000 Ft	94.3663	-94.3663	1						Women	65+	Primary	Central Hungary	Budapest	1357531
20233869	1	74	1	4	Yes	Next day	0	0	No waiting	0	0	Yes	Yes	No	No	5 000 Ft	15.7277	-15.7277	1						Women	65+	Primary	Central Hungary	Budapest	1357531
20233869	1	75	1	5	No	In 6 weeks	6	-6	Wait 2 hours	2	-2	Yes	No	No	No	15 000 Ft	47.1832	-47.1832	1						Women	65+	Primary	Central Hungary	Budapest	1357531
20233869	1	75	0	5	Yes	In 12 weeks	12	-12	Wait 4 hours	4	-4	No	Yes	Yes	Yes	5 000 Ft	15.7277	-15.7277	1						Women	65+	Primary	Central Hungary	Budapest	1357531
20244592	1	76	1	1	No	Next day	0	0	Wait 4 hours	4	-4	Yes	No	Yes	No	0 Ft	0	0	6			3			Men	65+	Tertiary	Western Hungary	Other city	1357531
20244592	1	76	0	1	Yes	In 12 weeks	12	-12	Wait 2 hours	2	-2	No	Yes	No	Yes	5 000 Ft	15.7277	-15.7277	6			3			Men	65+	Tertiary	Western Hungary	Other city	1357531
20244592	1	77	1	2	No	In 6 weeks	6	-6	Wait 2 hours	2	-2	No	No	Yes	No	30 000 Ft	94.3663	-94.3663	6			3			Men	65+	Tertiary	Western Hungary	Other city	1357531
20244592	1	77	0	2	Yes	In 2 weeks	2	-2	Wait 1 hour	1	-1	Yes	Yes	No	Yes	0 Ft	0	0	6			3			Men	65+	Tertiary	Western Hungary	Other city	1357531
20244592	1	78	0	3	No	Next day	0	0	No waiting	0	0	No	No	No	Yes	0 Ft	0	0	6			3			Men	65+	Tertiary	Western Hungary	Other city	1357531
20244592	1	78	1	3	Yes	In 2 weeks	2	-2	Wait 4 hours	4	-4	Yes	Yes	Yes	No	15 000 Ft	47.1832	-47.1832	6			3			Men	65+	Tertiary	Western Hungary	Other city	1357531
20244592	1	79	1	4	Yes	Next day	0	0	No waiting	0	0	Yes	Yes	No	No	5 000 Ft	15.7277	-15.7277	6			3			Men	65+	Tertiary	Western Hungary	Other city	1357531
20244592	1	79	0	4	No	In 12 weeks	12	-12	Wait 1 hour	1	-1	No	No	Yes	Yes	30 000 Ft	94.3663	-94.3663	6			3			Men	65+	Tertiary	Western Hungary	Other city	1357531
20244592	1	80	1	5	No	In 6 weeks	6	-6	Wait 2 hours	2	-2	Yes	No	No	No	15 000 Ft	47.1832	-47.1832	6			3			Men	65+	Tertiary	Western Hungary	Other city	1357531
20244592	1	80	0	5	Yes	In 12 weeks	12	-12	Wait 4 hours	4	-4	No	Yes	Yes	Yes	5 000 Ft	15.7277	-15.7277	6			3			Men	65+	Tertiary	Western Hungary	Other city	1357531
20246754	1	81	1	1	Yes	Next day	0	0	Wait 4 hours	4	-4	Yes	No	Yes	No	0 Ft	0	0	7			3			Men	35-64	Primary	Eastern Hungary	Other city	1357531
20246754	1	81	0	1	No	In 12 weeks	12	-12	Wait 2 hours	2	-2	No	Yes	No	Yes	5 000 Ft	15.7277	-15.7277	7			3			Men	35-64	Primary	Eastern Hungary	Other city	1357531
20246754	1	82	1	2	No	In 6 weeks	6	-6	Wait 2 hours	2	-2	No	No	Yes	No	30 000 Ft	94.3663	-94.3663	7			3			Men	35-64	Primary	Eastern Hungary	Other city	1357531
20246754	1	82	0	2	Yes	In 2 weeks	2	-2	Wait 1 hour	1	-1	Yes	Yes	No	Yes	0 Ft	0	0	7			3			Men	35-64	Primary	Eastern Hungary	Other city	1357531
20246754	1	83	0	3	Yes	Next day	0	0	No waiting	0	0	No	No	No	Yes	0 Ft	0	0	7			3			Men	35-64	Primary	Eastern Hungary	Other city	1357531
20246754	1	83	1	3	No	In 2 weeks	2	-2	Wait 4 hours	4	-4	Yes	Yes	Yes	No	15 000 Ft	47.1832	-47.1832	7			3			Men	35-64	Primary	Eastern Hungary	Other city	1357531
20246754	1	84	1	4	Yes	Next day	0	0	No waiting	0	0	Yes	Yes	No	No	5 000 Ft	15.7277	-15.7277	7			3			Men	35-64	Primary	Eastern Hungary	Other city	1357531
20246754	1	84	0	4	No	In 12 weeks	12	-12	Wait 1 hour	1	-1	No	No	Yes	Yes	30 000 Ft	94.3663	-94.3663	7			3			Men	35-64	Primary	Eastern Hungary	Other city	1357531
20246754	1	85	1	5	Yes	In 6 weeks	6	-6	Wait 2 hours	2	-2	Yes	No	No	No	15 000 Ft	47.1832	-47.1832	7			3			Men	35-64	Primary	Eastern Hungary	Other city	1357531
20246754	1	85	0	5	No	In 12 weeks	12	-12	Wait 4 hours	4	-4	No	Yes	Yes	Yes	5 000 Ft	15.7277	-15.7277	7			3			Men	35-64	Primary	Eastern Hungary	Other city	1357531
20248052	1	86	0	1	No	In 12 weeks	12	-12	Wait 2 hours	2	-2	No	Yes	No	Yes	5 000 Ft	15.7277	-15.7277	1						Men	65+	Secondary	Eastern Hungary	Village	1357531
20248052	1	86	1	1	Yes	Next day	0	0	Wait 4 hours	4	-4	Yes	No	Yes	No	0 Ft	0	0	1						Men	65+	Secondary	Eastern Hungary	Village	1357531
20248052	1	87	0	2	Yes	In 2 weeks	2	-2	Wait 1 hour	1	-1	Yes	Yes	No	Yes	0 Ft	0	0	1						Men	65+	Secondary	Eastern Hungary	Village	1357531
20248052	1	87	1	2	No	In 6 weeks	6	-6	Wait 2 hours	2	-2	No	No	Yes	No	30 000 Ft	94.3663	-94.3663	1						Men	65+	Secondary	Eastern Hungary	Village	1357531
20248052	1	88	1	3	No	In 2 weeks	2	-2	Wait 4 hours	4	-4	Yes	Yes	Yes	No	15 000 Ft	47.1832	-47.1832	1						Men	65+	Secondary	Eastern Hungary	Village	1357531
20248052	1	88	0	3	Yes	Next day	0	0	No waiting	0	0	No	No	No	Yes	0 Ft	0	0	1						Men	65+	Secondary	Eastern Hungary	Village	1357531
20248052	1	89	1	4	Yes	Next day	0	0	No waiting	0	0	Yes	Yes	No	No	5 000 Ft	15.7277	-15.7277	1						Men	65+	Secondary	Eastern Hungary	Village	1357531
20248052	1	89	0	4	No	In 12 weeks	12	-12	Wait 1 hour	1	-1	No	No	Yes	Yes	30 000 Ft	94.3663	-94.3663	1						Men	65+	Secondary	Eastern Hungary	Village	1357531
20248052	1	90	1	5	No	In 6 weeks	6	-6	Wait 2 hours	2	-2	Yes	No	No	No	15 000 Ft	47.1832	-47.1832	1						Men	65+	Secondary	Eastern Hungary	Village	1357531
20248052	1	90	0	5	Yes	In 12 weeks	12	-12	Wait 4 hours	4	-4	No	Yes	Yes	Yes	5 000 Ft	15.7277	-15.7277	1						Men	65+	Secondary	Eastern Hungary	Village	1357531
20253308	1	91	0	1	No	In 12 weeks	12	-12	Wait 2 hours	2	-2	No	Yes	No	Yes	5 000 Ft	15.7277	-15.7277	5		2			5	Women	35-64	Secondary	Western Hungary	Other city	1357531
20253308	1	91	1	1	Yes	Next day	0	0	Wait 4 hours	4	-4	Yes	No	Yes	No	0 Ft	0	0	5		2			5	Women	35-64	Secondary	Western Hungary	Other city	1357531
20253308	1	92	1	2	No	In 6 weeks	6	-6	Wait 2 hours	2	-2	No	No	Yes	No	30 000 Ft	94.3663	-94.3663	5		2			5	Women	35-64	Secondary	Western Hungary	Other city	1357531
20253308	1	92	0	2	Yes	In 2 weeks	2	-2	Wait 1 hour	1	-1	Yes	Yes	No	Yes	0 Ft	0	0	5		2			5	Women	35-64	Secondary	Western Hungary	Other city	1357531
20253308	1	93	0	3	No	Next day	0	0	No waiting	0	0	No	No	No	Yes	0 Ft	0	0	5		2			5	Women	35-64	Secondary	Western Hungary	Other city	1357531
20253308	1	93	1	3	Yes	In 2 weeks	2	-2	Wait 4 hours	4	-4	Yes	Yes	Yes	No	15 000 Ft	47.1832	-47.1832	5		2			5	Women	35-64	Secondary	Western Hungary	Other city	1357531
20253308	1	94	0	4	No	In 12 weeks	12	-12	Wait 1 hour	1	-1	No	No	Yes	Yes	30 000 Ft	94.3663	-94.3663	5		2			5	Women	35-64	Secondary	Western Hungary	Other city	1357531
20253308	1	94	1	4	Yes	Next day	0	0	No waiting	0	0	Yes	Yes	No	No	5 000 Ft	15.7277	-15.7277	5		2			5	Women	35-64	Secondary	Western Hungary	Other city	1357531
20253308	1	95	1	5	Yes	In 6 weeks	6	-6	Wait 2 hours	2	-2	Yes	No	No	No	15 000 Ft	47.1832	-47.1832	5		2			5	Women	35-64	Secondary	Western Hungary	Other city	1357531
20253308	1	95	0	5	No	In 12 weeks	12	-12	Wait 4 hours	4	-4	No	Yes	Yes	Yes	5 000 Ft	15.7277	-15.7277	5		2			5	Women	35-64	Secondary	Western Hungary	Other city	1357531
20253541	1	96	1	1	No	Next day	0	0	Wait 4 hours	4	-4	Yes	No	Yes	No	0 Ft	0	0	5	1					Men	35-64	Secondary	Central Hungary	Budapest	1357531
20253541	1	96	0	1	Yes	In 12 weeks	12	-12	Wait 2 hours	2	-2	No	Yes	No	Yes	5 000 Ft	15.7277	-15.7277	5	1					Men	35-64	Secondary	Central Hungary	Budapest	1357531
20253541	1	97	1	2	No	In 6 weeks	6	-6	Wait 2 hours	2	-2	No	No	Yes	No	30 000 Ft	94.3663	-94.3663	5	1					Men	35-64	Secondary	Central Hungary	Budapest	1357531
20253541	1	97	0	2	Yes	In 2 weeks	2	-2	Wait 1 hour	1	-1	Yes	Yes	No	Yes	0 Ft	0	0	5	1					Men	35-64	Secondary	Central Hungary	Budapest	1357531
20253541	1	98	0	3	Yes	Next day	0	0	No waiting	0	0	No	No	No	Yes	0 Ft	0	0	5	1					Men	35-64	Secondary	Central Hungary	Budapest	1357531
20253541	1	98	1	3	No	In 2 weeks	2	-2	Wait 4 hours	4	-4	Yes	Yes	Yes	No	15 000 Ft	47.1832	-47.1832	5	1					Men	35-64	Secondary	Central Hungary	Budapest	1357531
20253541	1	99	0	4	No	In 12 weeks	12	-12	Wait 1 hour	1	-1	No	No	Yes	Yes	30 000 Ft	94.3663	-94.3663	5	1					Men	35-64	Secondary	Central Hungary	Budapest	1357531
20253541	1	99	1	4	Yes	Next day	0	0	No waiting	0	0	Yes	Yes	No	No	5 000 Ft	15.7277	-15.7277	5	1					Men	35-64	Secondary	Central Hungary	Budapest	1357531
20253541	1	100	1	5	Yes	In 6 weeks	6	-6	Wait 2 hours	2	-2	Yes	No	No	No	15 000 Ft	47.1832	-47.1832	5	1					Men	35-64	Secondary	Central Hungary	Budapest	1357531
20253541	1	100	0	5	No	In 12 weeks	12	-12	Wait 4 hours	4	-4	No	Yes	Yes	Yes	5 000 Ft	15.7277	-15.7277	5	1					Men	35-64	Secondary	Central Hungary	Budapest	1357531
20259521	1	101	0	1	Yes	In 12 weeks	12	-12	Wait 2 hours	2	-2	No	Yes	No	Yes	5 000 Ft	15.7277	-15.7277	5					5	Men	65+	Tertiary	Central Hungary	Budapest	1357531
20259521	1	101	1	1	No	Next day	0	0	Wait 4 hours	4	-4	Yes	No	Yes	No	0 Ft	0	0	5					5	Men	65+	Tertiary	Central Hungary	Budapest	1357531
20259521	1	102	0	2	Yes	In 2 weeks	2	-2	Wait 1 hour	1	-1	Yes	Yes	No	Yes	0 Ft	0	0	5					5	Men	65+	Tertiary	Central Hungary	Budapest	1357531
20259521	1	102	1	2	No	In 6 weeks	6	-6	Wait 2 hours	2	-2	No	No	Yes	No	30 000 Ft	94.3663	-94.3663	5					5	Men	65+	Tertiary	Central Hungary	Budapest	1357531
20259521	1	103	1	3	No	In 2 weeks	2	-2	Wait 4 hours	4	-4	Yes	Yes	Yes	No	15 000 Ft	47.1832	-47.1832	5					5	Men	65+	Tertiary	Central Hungary	Budapest	1357531
20259521	1	103	0	3	Yes	Next day	0	0	No waiting	0	0	No	No	No	Yes	0 Ft	0	0	5					5	Men	65+	Tertiary	Central Hungary	Budapest	1357531
20259521	1	104	1	4	Yes	Next day	0	0	No waiting	0	0	Yes	Yes	No	No	5 000 Ft	15.7277	-15.7277	5					5	Men	65+	Tertiary	Central Hungary	Budapest	1357531
20259521	1	104	0	4	No	In 12 weeks	12	-12	Wait 1 hour	1	-1	No	No	Yes	Yes	30 000 Ft	94.3663	-94.3663	5					5	Men	65+	Tertiary	Central Hungary	Budapest	1357531
20259521	1	105	0	5	Yes	In 12 weeks	12	-12	Wait 4 hours	4	-4	No	Yes	Yes	Yes	5 000 Ft	15.7277	-15.7277	5					5	Men	65+	Tertiary	Central Hungary	Budapest	1357531
20259521	1	105	1	5	No	In 6 weeks	6	-6	Wait 2 hours	2	-2	Yes	No	No	No	15 000 Ft	47.1832	-47.1832	5					5	Men	65+	Tertiary	Central Hungary	Budapest	1357531
20261089	1	106	1	1	Yes	Next day	0	0	Wait 4 hours	4	-4	Yes	No	Yes	No	0 Ft	0	0	5			3			Women	35-64	Tertiary	Central Hungary	Village	1357531
20261089	1	106	0	1	No	In 12 weeks	12	-12	Wait 2 hours	2	-2	No	Yes	No	Yes	5 000 Ft	15.7277	-15.7277	5			3			Women	35-64	Tertiary	Central Hungary	Village	1357531
20261089	1	107	0	2	Yes	In 2 weeks	2	-2	Wait 1 hour	1	-1	Yes	Yes	No	Yes	0 Ft	0	0	5			3			Women	35-64	Tertiary	Central Hungary	Village	1357531
20261089	1	107	1	2	No	In 6 weeks	6	-6	Wait 2 hours	2	-2	No	No	Yes	No	30 000 Ft	94.3663	-94.3663	5			3			Women	35-64	Tertiary	Central Hungary	Village	1357531
20261089	1	108	1	3	No	In 2 weeks	2	-2	Wait 4 hours	4	-4	Yes	Yes	Yes	No	15 000 Ft	47.1832	-47.1832	5			3			Women	35-64	Tertiary	Central Hungary	Village	1357531
20261089	1	108	0	3	Yes	Next day	0	0	No waiting	0	0	No	No	No	Yes	0 Ft	0	0	5			3			Women	35-64	Tertiary	Central Hungary	Village	1357531
20261089	1	109	0	4	No	In 12 weeks	12	-12	Wait 1 hour	1	-1	No	No	Yes	Yes	30 000 Ft	94.3663	-94.3663	5			3			Women	35-64	Tertiary	Central Hungary	Village	1357531
20261089	1	109	1	4	Yes	Next day	0	0	No waiting	0	0	Yes	Yes	No	No	5 000 Ft	15.7277	-15.7277	5			3			Women	35-64	Tertiary	Central Hungary	Village	1357531
20261089	1	110	1	5	No	In 6 weeks	6	-6	Wait 2 hours	2	-2	Yes	No	No	No	15 000 Ft	47.1832	-47.1832	5			3			Women	35-64	Tertiary	Central Hungary	Village	1357531
20261089	1	110	0	5	Yes	In 12 weeks	12	-12	Wait 4 hours	4	-4	No	Yes	Yes	Yes	5 000 Ft	15.7277	-15.7277	5			3			Women	35-64	Tertiary	Central Hungary	Village	1357531
20262069	1	111	0	1	No	In 12 weeks	12	-12	Wait 2 hours	2	-2	No	Yes	No	Yes	5 000 Ft	15.7277	-15.7277	1						Women	35-64	Primary	Western Hungary	Village	1357531
20262069	1	111	1	1	Yes	Next day	0	0	Wait 4 hours	4	-4	Yes	No	Yes	No	0 Ft	0	0	1						Women	35-64	Primary	Western Hungary	Village	1357531
20262069	1	112	1	2	No	In 6 weeks	6	-6	Wait 2 hours	2	-2	No	No	Yes	No	30 000 Ft	94.3663	-94.3663	1						Women	35-64	Primary	Western Hungary	Village	1357531
20262069	1	112	0	2	Yes	In 2 weeks	2	-2	Wait 1 hour	1	-1	Yes	Yes	No	Yes	0 Ft	0	0	1						Women	35-64	Primary	Western Hungary	Village	1357531
20262069	1	113	0	3	Yes	Next day	0	0	No waiting	0	0	No	No	No	Yes	0 Ft	0	0	1						Women	35-64	Primary	Western Hungary	Village	1357531
20262069	1	113	1	3	No	In 2 weeks	2	-2	Wait 4 hours	4	-4	Yes	Yes	Yes	No	15 000 Ft	47.1832	-47.1832	1						Women	35-64	Primary	Western Hungary	Village	1357531
20262069	1	114	0	4	No	In 12 weeks	12	-12	Wait 1 hour	1	-1	No	No	Yes	Yes	30 000 Ft	94.3663	-94.3663	1						Women	35-64	Primary	Western Hungary	Village	1357531
20262069	1	114	1	4	Yes	Next day	0	0	No waiting	0	0	Yes	Yes	No	No	5 000 Ft	15.7277	-15.7277	1						Women	35-64	Primary	Western Hungary	Village	1357531
20262069	1	115	0	5	Yes	In 12 weeks	12	-12	Wait 4 hours	4	-4	No	Yes	Yes	Yes	5 000 Ft	15.7277	-15.7277	1						Women	35-64	Primary	Western Hungary	Village	1357531
20262069	1	115	1	5	No	In 6 weeks	6	-6	Wait 2 hours	2	-2	Yes	No	No	No	15 000 Ft	47.1832	-47.1832	1						Women	35-64	Primary	Western Hungary	Village	1357531
20263500	1	116	0	1	No	In 12 weeks	12	-12	Wait 2 hours	2	-2	No	Yes	No	Yes	5 000 Ft	15.7277	-15.7277	4			3			Women	65+	Tertiary	Eastern Hungary	Village	1357531
20263500	1	116	1	1	Yes	Next day	0	0	Wait 4 hours	4	-4	Yes	No	Yes	No	0 Ft	0	0	4			3			Women	65+	Tertiary	Eastern Hungary	Village	1357531
20263500	1	117	1	2	Yes	In 6 weeks	6	-6	Wait 2 hours	2	-2	No	No	Yes	No	30 000 Ft	94.3663	-94.3663	4			3			Women	65+	Tertiary	Eastern Hungary	Village	1357531
20263500	1	117	0	2	No	In 2 weeks	2	-2	Wait 1 hour	1	-1	Yes	Yes	No	Yes	0 Ft	0	0	4			3			Women	65+	Tertiary	Eastern Hungary	Village	1357531
20263500	1	118	1	3	No	In 2 weeks	2	-2	Wait 4 hours	4	-4	Yes	Yes	Yes	No	15 000 Ft	47.1832	-47.1832	4			3			Women	65+	Tertiary	Eastern Hungary	Village	1357531
20263500	1	118	0	3	Yes	Next day	0	0	No waiting	0	0	No	No	No	Yes	0 Ft	0	0	4			3			Women	65+	Tertiary	Eastern Hungary	Village	1357531
20263500	1	119	0	4	No	In 12 weeks	12	-12	Wait 1 hour	1	-1	No	No	Yes	Yes	30 000 Ft	94.3663	-94.3663	4			3			Women	65+	Tertiary	Eastern Hungary	Village	1357531
20263500	1	119	1	4	Yes	Next day	0	0	No waiting	0	0	Yes	Yes	No	No	5 000 Ft	15.7277	-15.7277	4			3			Women	65+	Tertiary	Eastern Hungary	Village	1357531
20263500	1	120	1	5	No	In 6 weeks	6	-6	Wait 2 hours	2	-2	Yes	No	No	No	15 000 Ft	47.1832	-47.1832	4			3			Women	65+	Tertiary	Eastern Hungary	Village	1357531
20263500	1	120	0	5	Yes	In 12 weeks	12	-12	Wait 4 hours	4	-4	No	Yes	Yes	Yes	5 000 Ft	15.7277	-15.7277	4			3			Women	65+	Tertiary	Eastern Hungary	Village	1357531
20267709	1	121	0	1	No	In 12 weeks	12	-12	Wait 2 hours	2	-2	No	Yes	No	Yes	5 000 Ft	15.7277	-15.7277	2			3			Women	35-64	Secondary	Eastern Hungary	Other city	1357531
20267709	1	121	1	1	Yes	Next day	0	0	Wait 4 hours	4	-4	Yes	No	Yes	No	0 Ft	0	0	2			3			Women	35-64	Secondary	Eastern Hungary	Other city	1357531
20267709	1	122	0	2	Yes	In 2 weeks	2	-2	Wait 1 hour	1	-1	Yes	Yes	No	Yes	0 Ft	0	0	2			3			Women	35-64	Secondary	Eastern Hungary	Other city	1357531
20267709	1	122	1	2	No	In 6 weeks	6	-6	Wait 2 hours	2	-2	No	No	Yes	No	30 000 Ft	94.3663	-94.3663	2			3			Women	35-64	Secondary	Eastern Hungary	Other city	1357531
20267709	1	123	0	3	No	Next day	0	0	No waiting	0	0	No	No	No	Yes	0 Ft	0	0	2			3			Women	35-64	Secondary	Eastern Hungary	Other city	1357531
20267709	1	123	1	3	Yes	In 2 weeks	2	-2	Wait 4 hours	4	-4	Yes	Yes	Yes	No	15 000 Ft	47.1832	-47.1832	2			3			Women	35-64	Secondary	Eastern Hungary	Other city	1357531
20267709	1	124	1	4	Yes	Next day	0	0	No waiting	0	0	Yes	Yes	No	No	5 000 Ft	15.7277	-15.7277	2			3			Women	35-64	Secondary	Eastern Hungary	Other city	1357531
20267709	1	124	0	4	No	In 12 weeks	12	-12	Wait 1 hour	1	-1	No	No	Yes	Yes	30 000 Ft	94.3663	-94.3663	2			3			Women	35-64	Secondary	Eastern Hungary	Other city	1357531
20267709	1	125	0	5	Yes	In 12 weeks	12	-12	Wait 4 hours	4	-4	No	Yes	Yes	Yes	5 000 Ft	15.7277	-15.7277	2			3			Women	35-64	Secondary	Eastern Hungary	Other city	1357531
20267709	1	125	1	5	No	In 6 weeks	6	-6	Wait 2 hours	2	-2	Yes	No	No	No	15 000 Ft	47.1832	-47.1832	2			3			Women	35-64	Secondary	Eastern Hungary	Other city	1357531
20272118	1	126	0	1	Yes	In 12 weeks	12	-12	Wait 2 hours	2	-2	No	Yes	No	Yes	5 000 Ft	15.7277	-15.7277	1						Women	65+	Tertiary	Eastern Hungary	Other city	1357531
20272118	1	126	1	1	No	Next day	0	0	Wait 4 hours	4	-4	Yes	No	Yes	No	0 Ft	0	0	1						Women	65+	Tertiary	Eastern Hungary	Other city	1357531
20272118	1	127	1	2	No	In 6 weeks	6	-6	Wait 2 hours	2	-2	No	No	Yes	No	30 000 Ft	94.3663	-94.3663	1						Women	65+	Tertiary	Eastern Hungary	Other city	1357531
20272118	1	127	0	2	Yes	In 2 weeks	2	-2	Wait 1 hour	1	-1	Yes	Yes	No	Yes	0 Ft	0	0	1						Women	65+	Tertiary	Eastern Hungary	Other city	1357531
20272118	1	128	1	3	Yes	In 2 weeks	2	-2	Wait 4 hours	4	-4	Yes	Yes	Yes	No	15 000 Ft	47.1832	-47.1832	1						Women	65+	Tertiary	Eastern Hungary	Other city	1357531
20272118	1	128	0	3	No	Next day	0	0	No waiting	0	0	No	No	No	Yes	0 Ft	0	0	1						Women	65+	Tertiary	Eastern Hungary	Other city	1357531
20272118	1	129	0	4	Yes	In 12 weeks	12	-12	Wait 1 hour	1	-1	No	No	Yes	Yes	30 000 Ft	94.3663	-94.3663	1						Women	65+	Tertiary	Eastern Hungary	Other city	1357531
20272118	1	129	1	4	No	Next day	0	0	No waiting	0	0	Yes	Yes	No	No	5 000 Ft	15.7277	-15.7277	1						Women	65+	Tertiary	Eastern Hungary	Other city	1357531
20272118	1	130	0	5	Yes	In 12 weeks	12	-12	Wait 4 hours	4	-4	No	Yes	Yes	Yes	5 000 Ft	15.7277	-15.7277	1						Women	65+	Tertiary	Eastern Hungary	Other city	1357531
20272118	1	130	1	5	No	In 6 weeks	6	-6	Wait 2 hours	2	-2	Yes	No	No	No	15 000 Ft	47.1832	-47.1832	1						Women	65+	Tertiary	Eastern Hungary	Other city	1357531
20273264	1	131	1	1	Yes	Next day	0	0	Wait 4 hours	4	-4	Yes	No	Yes	No	0 Ft	0	0	3			3			Women	35-64	Secondary	Western Hungary	Other city	1357531
20273264	1	131	0	1	No	In 12 weeks	12	-12	Wait 2 hours	2	-2	No	Yes	No	Yes	5 000 Ft	15.7277	-15.7277	3			3			Women	35-64	Secondary	Western Hungary	Other city	1357531
20273264	1	132	0	2	Yes	In 2 weeks	2	-2	Wait 1 hour	1	-1	Yes	Yes	No	Yes	0 Ft	0	0	3			3			Women	35-64	Secondary	Western Hungary	Other city	1357531
20273264	1	132	1	2	No	In 6 weeks	6	-6	Wait 2 hours	2	-2	No	No	Yes	No	30 000 Ft	94.3663	-94.3663	3			3			Women	35-64	Secondary	Western Hungary	Other city	1357531
20273264	1	133	1	3	No	In 2 weeks	2	-2	Wait 4 hours	4	-4	Yes	Yes	Yes	No	15 000 Ft	47.1832	-47.1832	3			3			Women	35-64	Secondary	Western Hungary	Other city	1357531
20273264	1	133	0	3	Yes	Next day	0	0	No waiting	0	0	No	No	No	Yes	0 Ft	0	0	3			3			Women	35-64	Secondary	Western Hungary	Other city	1357531
20273264	1	134	0	4	No	In 12 weeks	12	-12	Wait 1 hour	1	-1	No	No	Yes	Yes	30 000 Ft	94.3663	-94.3663	3			3			Women	35-64	Secondary	Western Hungary	Other city	1357531
20273264	1	134	1	4	Yes	Next day	0	0	No waiting	0	0	Yes	Yes	No	No	5 000 Ft	15.7277	-15.7277	3			3			Women	35-64	Secondary	Western Hungary	Other city	1357531
20273264	1	135	1	5	No	In 6 weeks	6	-6	Wait 2 hours	2	-2	Yes	No	No	No	15 000 Ft	47.1832	-47.1832	3			3			Women	35-64	Secondary	Western Hungary	Other city	1357531
20273264	1	135	0	5	Yes	In 12 weeks	12	-12	Wait 4 hours	4	-4	No	Yes	Yes	Yes	5 000 Ft	15.7277	-15.7277	3			3			Women	35-64	Secondary	Western Hungary	Other city	1357531
20276516	1	136	1	1	No	Next day	0	0	Wait 4 hours	4	-4	Yes	No	Yes	No	0 Ft	0	0	7					5	Men	35-64	Secondary	Eastern Hungary	Other city	1357531
20276516	1	136	0	1	Yes	In 12 weeks	12	-12	Wait 2 hours	2	-2	No	Yes	No	Yes	5 000 Ft	15.7277	-15.7277	7					5	Men	35-64	Secondary	Eastern Hungary	Other city	1357531
20276516	1	137	0	2	Yes	In 2 weeks	2	-2	Wait 1 hour	1	-1	Yes	Yes	No	Yes	0 Ft	0	0	7					5	Men	35-64	Secondary	Eastern Hungary	Other city	1357531
20276516	1	137	1	2	No	In 6 weeks	6	-6	Wait 2 hours	2	-2	No	No	Yes	No	30 000 Ft	94.3663	-94.3663	7					5	Men	35-64	Secondary	Eastern Hungary	Other city	1357531
20276516	1	138	1	3	No	In 2 weeks	2	-2	Wait 4 hours	4	-4	Yes	Yes	Yes	No	15 000 Ft	47.1832	-47.1832	7					5	Men	35-64	Secondary	Eastern Hungary	Other city	1357531
20276516	1	138	0	3	Yes	Next day	0	0	No waiting	0	0	No	No	No	Yes	0 Ft	0	0	7					5	Men	35-64	Secondary	Eastern Hungary	Other city	1357531
20276516	1	139	1	4	No	Next day	0	0	No waiting	0	0	Yes	Yes	No	No	5 000 Ft	15.7277	-15.7277	7					5	Men	35-64	Secondary	Eastern Hungary	Other city	1357531
20276516	1	139	0	4	Yes	In 12 weeks	12	-12	Wait 1 hour	1	-1	No	No	Yes	Yes	30 000 Ft	94.3663	-94.3663	7					5	Men	35-64	Secondary	Eastern Hungary	Other city	1357531
20276516	1	140	0	5	Yes	In 12 weeks	12	-12	Wait 4 hours	4	-4	No	Yes	Yes	Yes	5 000 Ft	15.7277	-15.7277	7					5	Men	35-64	Secondary	Eastern Hungary	Other city	1357531
20276516	1	140	1	5	No	In 6 weeks	6	-6	Wait 2 hours	2	-2	Yes	No	No	No	15 000 Ft	47.1832	-47.1832	7					5	Men	35-64	Secondary	Eastern Hungary	Other city	1357531
20281802	1	141	0	1	No	In 12 weeks	12	-12	Wait 2 hours	2	-2	No	Yes	No	Yes	5 000 Ft	15.7277	-15.7277	7	1					Men	65+	Primary	Eastern Hungary	Other city	1357531
20281802	1	141	1	1	Yes	Next day	0	0	Wait 4 hours	4	-4	Yes	No	Yes	No	0 Ft	0	0	7	1					Men	65+	Primary	Eastern Hungary	Other city	1357531
20281802	1	142	0	2	Yes	In 2 weeks	2	-2	Wait 1 hour	1	-1	Yes	Yes	No	Yes	0 Ft	0	0	7	1					Men	65+	Primary	Eastern Hungary	Other city	1357531
20281802	1	142	1	2	No	In 6 weeks	6	-6	Wait 2 hours	2	-2	No	No	Yes	No	30 000 Ft	94.3663	-94.3663	7	1					Men	65+	Primary	Eastern Hungary	Other city	1357531
20281802	1	143	0	3	Yes	Next day	0	0	No waiting	0	0	No	No	No	Yes	0 Ft	0	0	7	1					Men	65+	Primary	Eastern Hungary	Other city	1357531
20281802	1	143	1	3	No	In 2 weeks	2	-2	Wait 4 hours	4	-4	Yes	Yes	Yes	No	15 000 Ft	47.1832	-47.1832	7	1					Men	65+	Primary	Eastern Hungary	Other city	1357531
20281802	1	144	1	4	Yes	Next day	0	0	No waiting	0	0	Yes	Yes	No	No	5 000 Ft	15.7277	-15.7277	7	1					Men	65+	Primary	Eastern Hungary	Other city	1357531
20281802	1	144	0	4	No	In 12 weeks	12	-12	Wait 1 hour	1	-1	No	No	Yes	Yes	30 000 Ft	94.3663	-94.3663	7	1					Men	65+	Primary	Eastern Hungary	Other city	1357531
20281802	1	145	0	5	Yes	In 12 weeks	12	-12	Wait 4 hours	4	-4	No	Yes	Yes	Yes	5 000 Ft	15.7277	-15.7277	7	1					Men	65+	Primary	Eastern Hungary	Other city	1357531
20281802	1	145	1	5	No	In 6 weeks	6	-6	Wait 2 hours	2	-2	Yes	No	No	No	15 000 Ft	47.1832	-47.1832	7	1					Men	65+	Primary	Eastern Hungary	Other city	1357531
20287666	1	146	0	1	No	In 12 weeks	12	-12	Wait 2 hours	2	-2	No	Yes	No	Yes	5 000 Ft	15.7277	-15.7277	7			3			Women	35-64	Tertiary	Central Hungary	Budapest	1357531
20287666	1	146	1	1	Yes	Next day	0	0	Wait 4 hours	4	-4	Yes	No	Yes	No	0 Ft	0	0	7			3			Women	35-64	Tertiary	Central Hungary	Budapest	1357531
20287666	1	147	1	2	No	In 6 weeks	6	-6	Wait 2 hours	2	-2	No	No	Yes	No	30 000 Ft	94.3663	-94.3663	7			3			Women	35-64	Tertiary	Central Hungary	Budapest	1357531
20287666	1	147	0	2	Yes	In 2 weeks	2	-2	Wait 1 hour	1	-1	Yes	Yes	No	Yes	0 Ft	0	0	7			3			Women	35-64	Tertiary	Central Hungary	Budapest	1357531
20287666	1	148	0	3	No	Next day	0	0	No waiting	0	0	No	No	No	Yes	0 Ft	0	0	7			3			Women	35-64	Tertiary	Central Hungary	Budapest	1357531
20287666	1	148	1	3	Yes	In 2 weeks	2	-2	Wait 4 hours	4	-4	Yes	Yes	Yes	No	15 000 Ft	47.1832	-47.1832	7			3			Women	35-64	Tertiary	Central Hungary	Budapest	1357531
20287666	1	149	1	4	Yes	Next day	0	0	No waiting	0	0	Yes	Yes	No	No	5 000 Ft	15.7277	-15.7277	7			3			Women	35-64	Tertiary	Central Hungary	Budapest	1357531
20287666	1	149	0	4	No	In 12 weeks	12	-12	Wait 1 hour	1	-1	No	No	Yes	Yes	30 000 Ft	94.3663	-94.3663	7			3			Women	35-64	Tertiary	Central Hungary	Budapest	1357531
20287666	1	150	1	5	No	In 6 weeks	6	-6	Wait 2 hours	2	-2	Yes	No	No	No	15 000 Ft	47.1832	-47.1832	7			3			Women	35-64	Tertiary	Central Hungary	Budapest	1357531
20287666	1	150	0	5	Yes	In 12 weeks	12	-12	Wait 4 hours	4	-4	No	Yes	Yes	Yes	5 000 Ft	15.7277	-15.7277	7			3			Women	35-64	Tertiary	Central Hungary	Budapest	1357531
20287845	1	151	1	1	Yes	Next day	0	0	Wait 4 hours	4	-4	Yes	No	Yes	No	0 Ft	0	0	4	1		3	4		Men	65+	Secondary	Western Hungary	Other city	1357531
20287845	1	151	0	1	No	In 12 weeks	12	-12	Wait 2 hours	2	-2	No	Yes	No	Yes	5 000 Ft	15.7277	-15.7277	4	1		3	4		Men	65+	Secondary	Western Hungary	Other city	1357531
20287845	1	152	1	2	No	In 6 weeks	6	-6	Wait 2 hours	2	-2	No	No	Yes	No	30 000 Ft	94.3663	-94.3663	4	1		3	4		Men	65+	Secondary	Western Hungary	Other city	1357531
20287845	1	152	0	2	Yes	In 2 weeks	2	-2	Wait 1 hour	1	-1	Yes	Yes	No	Yes	0 Ft	0	0	4	1		3	4		Men	65+	Secondary	Western Hungary	Other city	1357531
20287845	1	153	1	3	No	In 2 weeks	2	-2	Wait 4 hours	4	-4	Yes	Yes	Yes	No	15 000 Ft	47.1832	-47.1832	4	1		3	4		Men	65+	Secondary	Western Hungary	Other city	1357531
20287845	1	153	0	3	Yes	Next day	0	0	No waiting	0	0	No	No	No	Yes	0 Ft	0	0	4	1		3	4		Men	65+	Secondary	Western Hungary	Other city	1357531
20287845	1	154	1	4	Yes	Next day	0	0	No waiting	0	0	Yes	Yes	No	No	5 000 Ft	15.7277	-15.7277	4	1		3	4		Men	65+	Secondary	Western Hungary	Other city	1357531
20287845	1	154	0	4	No	In 12 weeks	12	-12	Wait 1 hour	1	-1	No	No	Yes	Yes	30 000 Ft	94.3663	-94.3663	4	1		3	4		Men	65+	Secondary	Western Hungary	Other city	1357531
20287845	1	155	0	5	Yes	In 12 weeks	12	-12	Wait 4 hours	4	-4	No	Yes	Yes	Yes	5 000 Ft	15.7277	-15.7277	4	1		3	4		Men	65+	Secondary	Western Hungary	Other city	1357531
20287845	1	155	1	5	No	In 6 weeks	6	-6	Wait 2 hours	2	-2	Yes	No	No	No	15 000 Ft	47.1832	-47.1832	4	1		3	4		Men	65+	Secondary	Western Hungary	Other city	1357531
20289046	1	156	0	1	No	In 12 weeks	12	-12	Wait 2 hours	2	-2	No	Yes	No	Yes	5 000 Ft	15.7277	-15.7277	5			3			Men	35-64	Secondary	Eastern Hungary	Other city	1357531
20289046	1	156	1	1	Yes	Next day	0	0	Wait 4 hours	4	-4	Yes	No	Yes	No	0 Ft	0	0	5			3			Men	35-64	Secondary	Eastern Hungary	Other city	1357531
20289046	1	157	0	2	Yes	In 2 weeks	2	-2	Wait 1 hour	1	-1	Yes	Yes	No	Yes	0 Ft	0	0	5			3			Men	35-64	Secondary	Eastern Hungary	Other city	1357531
20289046	1	157	1	2	No	In 6 weeks	6	-6	Wait 2 hours	2	-2	No	No	Yes	No	30 000 Ft	94.3663	-94.3663	5			3			Men	35-64	Secondary	Eastern Hungary	Other city	1357531
20289046	1	158	1	3	No	In 2 weeks	2	-2	Wait 4 hours	4	-4	Yes	Yes	Yes	No	15 000 Ft	47.1832	-47.1832	5			3			Men	35-64	Secondary	Eastern Hungary	Other city	1357531
20289046	1	158	0	3	Yes	Next day	0	0	No waiting	0	0	No	No	No	Yes	0 Ft	0	0	5			3			Men	35-64	Secondary	Eastern Hungary	Other city	1357531
20289046	1	159	0	4	No	In 12 weeks	12	-12	Wait 1 hour	1	-1	No	No	Yes	Yes	30 000 Ft	94.3663	-94.3663	5			3			Men	35-64	Secondary	Eastern Hungary	Other city	1357531
20289046	1	159	1	4	Yes	Next day	0	0	No waiting	0	0	Yes	Yes	No	No	5 000 Ft	15.7277	-15.7277	5			3			Men	35-64	Secondary	Eastern Hungary	Other city	1357531
20289046	1	160	0	5	Yes	In 12 weeks	12	-12	Wait 4 hours	4	-4	No	Yes	Yes	Yes	5 000 Ft	15.7277	-15.7277	5			3			Men	35-64	Secondary	Eastern Hungary	Other city	1357531
20289046	1	160	1	5	No	In 6 weeks	6	-6	Wait 2 hours	2	-2	Yes	No	No	No	15 000 Ft	47.1832	-47.1832	5			3			Men	35-64	Secondary	Eastern Hungary	Other city	1357531
20289123	1	161	0	1	Yes	In 12 weeks	12	-12	Wait 2 hours	2	-2	No	Yes	No	Yes	5 000 Ft	15.7277	-15.7277	7			3			Women	35-64	Secondary	Western Hungary	Other city	1357531
20289123	1	161	1	1	No	Next day	0	0	Wait 4 hours	4	-4	Yes	No	Yes	No	0 Ft	0	0	7			3			Women	35-64	Secondary	Western Hungary	Other city	1357531
20289123	1	162	0	2	Yes	In 2 weeks	2	-2	Wait 1 hour	1	-1	Yes	Yes	No	Yes	0 Ft	0	0	7			3			Women	35-64	Secondary	Western Hungary	Other city	1357531
20289123	1	162	1	2	No	In 6 weeks	6	-6	Wait 2 hours	2	-2	No	No	Yes	No	30 000 Ft	94.3663	-94.3663	7			3			Women	35-64	Secondary	Western Hungary	Other city	1357531
20289123	1	163	0	3	Yes	Next day	0	0	No waiting	0	0	No	No	No	Yes	0 Ft	0	0	7			3			Women	35-64	Secondary	Western Hungary	Other city	1357531
20289123	1	163	1	3	No	In 2 weeks	2	-2	Wait 4 hours	4	-4	Yes	Yes	Yes	No	15 000 Ft	47.1832	-47.1832	7			3			Women	35-64	Secondary	Western Hungary	Other city	1357531
20289123	1	164	0	4	No	In 12 weeks	12	-12	Wait 1 hour	1	-1	No	No	Yes	Yes	30 000 Ft	94.3663	-94.3663	7			3			Women	35-64	Secondary	Western Hungary	Other city	1357531
20289123	1	164	1	4	Yes	Next day	0	0	No waiting	0	0	Yes	Yes	No	No	5 000 Ft	15.7277	-15.7277	7			3			Women	35-64	Secondary	Western Hungary	Other city	1357531
20289123	1	165	0	5	Yes	In 12 weeks	12	-12	Wait 4 hours	4	-4	No	Yes	Yes	Yes	5 000 Ft	15.7277	-15.7277	7			3			Women	35-64	Secondary	Western Hungary	Other city	1357531
20289123	1	165	1	5	No	In 6 weeks	6	-6	Wait 2 hours	2	-2	Yes	No	No	No	15 000 Ft	47.1832	-47.1832	7			3			Women	35-64	Secondary	Western Hungary	Other city	1357531
20295069	1	166	1	1	Yes	Next day	0	0	Wait 4 hours	4	-4	Yes	No	Yes	No	0 Ft	0	0	1						Men	65+	Secondary	Central Hungary	Budapest	1357531
20295069	1	166	0	1	No	In 12 weeks	12	-12	Wait 2 hours	2	-2	No	Yes	No	Yes	5 000 Ft	15.7277	-15.7277	1						Men	65+	Secondary	Central Hungary	Budapest	1357531
20295069	1	167	0	2	Yes	In 2 weeks	2	-2	Wait 1 hour	1	-1	Yes	Yes	No	Yes	0 Ft	0	0	1						Men	65+	Secondary	Central Hungary	Budapest	1357531
20295069	1	167	1	2	No	In 6 weeks	6	-6	Wait 2 hours	2	-2	No	No	Yes	No	30 000 Ft	94.3663	-94.3663	1						Men	65+	Secondary	Central Hungary	Budapest	1357531
20295069	1	168	1	3	No	In 2 weeks	2	-2	Wait 4 hours	4	-4	Yes	Yes	Yes	No	15 000 Ft	47.1832	-47.1832	1						Men	65+	Secondary	Central Hungary	Budapest	1357531
20295069	1	168	0	3	Yes	Next day	0	0	No waiting	0	0	No	No	No	Yes	0 Ft	0	0	1						Men	65+	Secondary	Central Hungary	Budapest	1357531
20295069	1	169	0	4	No	In 12 weeks	12	-12	Wait 1 hour	1	-1	No	No	Yes	Yes	30 000 Ft	94.3663	-94.3663	1						Men	65+	Secondary	Central Hungary	Budapest	1357531
20295069	1	169	1	4	Yes	Next day	0	0	No waiting	0	0	Yes	Yes	No	No	5 000 Ft	15.7277	-15.7277	1						Men	65+	Secondary	Central Hungary	Budapest	1357531
20295069	1	170	0	5	Yes	In 12 weeks	12	-12	Wait 4 hours	4	-4	No	Yes	Yes	Yes	5 000 Ft	15.7277	-15.7277	1						Men	65+	Secondary	Central Hungary	Budapest	1357531
20295069	1	170	1	5	No	In 6 weeks	6	-6	Wait 2 hours	2	-2	Yes	No	No	No	15 000 Ft	47.1832	-47.1832	1						Men	65+	Secondary	Central Hungary	Budapest	1357531
20296377	1	171	1	1	Yes	Next day	0	0	Wait 4 hours	4	-4	Yes	No	Yes	No	0 Ft	0	0	1						Men	65+	Tertiary	Central Hungary	Budapest	1357531
20296377	1	171	0	1	No	In 12 weeks	12	-12	Wait 2 hours	2	-2	No	Yes	No	Yes	5 000 Ft	15.7277	-15.7277	1						Men	65+	Tertiary	Central Hungary	Budapest	1357531
20296377	1	172	0	2	Yes	In 2 weeks	2	-2	Wait 1 hour	1	-1	Yes	Yes	No	Yes	0 Ft	0	0	1						Men	65+	Tertiary	Central Hungary	Budapest	1357531
20296377	1	172	1	2	No	In 6 weeks	6	-6	Wait 2 hours	2	-2	No	No	Yes	No	30 000 Ft	94.3663	-94.3663	1						Men	65+	Tertiary	Central Hungary	Budapest	1357531
20296377	1	173	1	3	No	In 2 weeks	2	-2	Wait 4 hours	4	-4	Yes	Yes	Yes	No	15 000 Ft	47.1832	-47.1832	1						Men	65+	Tertiary	Central Hungary	Budapest	1357531
20296377	1	173	0	3	Yes	Next day	0	0	No waiting	0	0	No	No	No	Yes	0 Ft	0	0	1						Men	65+	Tertiary	Central Hungary	Budapest	1357531
20296377	1	174	1	4	Yes	Next day	0	0	No waiting	0	0	Yes	Yes	No	No	5 000 Ft	15.7277	-15.7277	1						Men	65+	Tertiary	Central Hungary	Budapest	1357531
20296377	1	174	0	4	No	In 12 weeks	12	-12	Wait 1 hour	1	-1	No	No	Yes	Yes	30 000 Ft	94.3663	-94.3663	1						Men	65+	Tertiary	Central Hungary	Budapest	1357531
20296377	1	175	0	5	No	In 12 weeks	12	-12	Wait 4 hours	4	-4	No	Yes	Yes	Yes	5 000 Ft	15.7277	-15.7277	1						Men	65+	Tertiary	Central Hungary	Budapest	1357531
20296377	1	175	1	5	Yes	In 6 weeks	6	-6	Wait 2 hours	2	-2	Yes	No	No	No	15 000 Ft	47.1832	-47.1832	1						Men	65+	Tertiary	Central Hungary	Budapest	1357531
20297614	1	176	1	1	Yes	Next day	0	0	Wait 4 hours	4	-4	Yes	No	Yes	No	0 Ft	0	0	4			3			Men	65+	Tertiary	Eastern Hungary	Village	1357531
20297614	1	176	0	1	No	In 12 weeks	12	-12	Wait 2 hours	2	-2	No	Yes	No	Yes	5 000 Ft	15.7277	-15.7277	4			3			Men	65+	Tertiary	Eastern Hungary	Village	1357531
20297614	1	177	0	2	Yes	In 2 weeks	2	-2	Wait 1 hour	1	-1	Yes	Yes	No	Yes	0 Ft	0	0	4			3			Men	65+	Tertiary	Eastern Hungary	Village	1357531
20297614	1	177	1	2	No	In 6 weeks	6	-6	Wait 2 hours	2	-2	No	No	Yes	No	30 000 Ft	94.3663	-94.3663	4			3			Men	65+	Tertiary	Eastern Hungary	Village	1357531
20297614	1	178	0	3	Yes	Next day	0	0	No waiting	0	0	No	No	No	Yes	0 Ft	0	0	4			3			Men	65+	Tertiary	Eastern Hungary	Village	1357531
20297614	1	178	1	3	No	In 2 weeks	2	-2	Wait 4 hours	4	-4	Yes	Yes	Yes	No	15 000 Ft	47.1832	-47.1832	4			3			Men	65+	Tertiary	Eastern Hungary	Village	1357531
20297614	1	179	0	4	No	In 12 weeks	12	-12	Wait 1 hour	1	-1	No	No	Yes	Yes	30 000 Ft	94.3663	-94.3663	4			3			Men	65+	Tertiary	Eastern Hungary	Village	1357531
20297614	1	179	1	4	Yes	Next day	0	0	No waiting	0	0	Yes	Yes	No	No	5 000 Ft	15.7277	-15.7277	4			3			Men	65+	Tertiary	Eastern Hungary	Village	1357531
20297614	1	180	0	5	Yes	In 12 weeks	12	-12	Wait 4 hours	4	-4	No	Yes	Yes	Yes	5 000 Ft	15.7277	-15.7277	4			3			Men	65+	Tertiary	Eastern Hungary	Village	1357531
20297614	1	180	1	5	No	In 6 weeks	6	-6	Wait 2 hours	2	-2	Yes	No	No	No	15 000 Ft	47.1832	-47.1832	4			3			Men	65+	Tertiary	Eastern Hungary	Village	1357531
20299905	1	181	1	1	Yes	Next day	0	0	Wait 4 hours	4	-4	Yes	No	Yes	No	0 Ft	0	0	7			3			Men	65+	Tertiary	Central Hungary	Other city	1357531
20299905	1	181	0	1	No	In 12 weeks	12	-12	Wait 2 hours	2	-2	No	Yes	No	Yes	5 000 Ft	15.7277	-15.7277	7			3			Men	65+	Tertiary	Central Hungary	Other city	1357531
20299905	1	182	0	2	Yes	In 2 weeks	2	-2	Wait 1 hour	1	-1	Yes	Yes	No	Yes	0 Ft	0	0	7			3			Men	65+	Tertiary	Central Hungary	Other city	1357531
20299905	1	182	1	2	No	In 6 weeks	6	-6	Wait 2 hours	2	-2	No	No	Yes	No	30 000 Ft	94.3663	-94.3663	7			3			Men	65+	Tertiary	Central Hungary	Other city	1357531
20299905	1	183	1	3	No	In 2 weeks	2	-2	Wait 4 hours	4	-4	Yes	Yes	Yes	No	15 000 Ft	47.1832	-47.1832	7			3			Men	65+	Tertiary	Central Hungary	Other city	1357531
20299905	1	183	0	3	Yes	Next day	0	0	No waiting	0	0	No	No	No	Yes	0 Ft	0	0	7			3			Men	65+	Tertiary	Central Hungary	Other city	1357531
20299905	1	184	1	4	Yes	Next day	0	0	No waiting	0	0	Yes	Yes	No	No	5 000 Ft	15.7277	-15.7277	7			3			Men	65+	Tertiary	Central Hungary	Other city	1357531
20299905	1	184	0	4	No	In 12 weeks	12	-12	Wait 1 hour	1	-1	No	No	Yes	Yes	30 000 Ft	94.3663	-94.3663	7			3			Men	65+	Tertiary	Central Hungary	Other city	1357531
20299905	1	185	0	5	Yes	In 12 weeks	12	-12	Wait 4 hours	4	-4	No	Yes	Yes	Yes	5 000 Ft	15.7277	-15.7277	7			3			Men	65+	Tertiary	Central Hungary	Other city	1357531
20299905	1	185	1	5	No	In 6 weeks	6	-6	Wait 2 hours	2	-2	Yes	No	No	No	15 000 Ft	47.1832	-47.1832	7			3			Men	65+	Tertiary	Central Hungary	Other city	1357531
20300570	1	186	1	1	No	Next day	0	0	Wait 4 hours	4	-4	Yes	No	Yes	No	0 Ft	0	0	3				4		Men	65+	Tertiary	Eastern Hungary	Village	1357531
20300570	1	186	0	1	Yes	In 12 weeks	12	-12	Wait 2 hours	2	-2	No	Yes	No	Yes	5 000 Ft	15.7277	-15.7277	3				4		Men	65+	Tertiary	Eastern Hungary	Village	1357531
20300570	1	187	1	2	No	In 6 weeks	6	-6	Wait 2 hours	2	-2	No	No	Yes	No	30 000 Ft	94.3663	-94.3663	3				4		Men	65+	Tertiary	Eastern Hungary	Village	1357531
20300570	1	187	0	2	Yes	In 2 weeks	2	-2	Wait 1 hour	1	-1	Yes	Yes	No	Yes	0 Ft	0	0	3				4		Men	65+	Tertiary	Eastern Hungary	Village	1357531
20300570	1	188	0	3	No	Next day	0	0	No waiting	0	0	No	No	No	Yes	0 Ft	0	0	3				4		Men	65+	Tertiary	Eastern Hungary	Village	1357531
20300570	1	188	1	3	Yes	In 2 weeks	2	-2	Wait 4 hours	4	-4	Yes	Yes	Yes	No	15 000 Ft	47.1832	-47.1832	3				4		Men	65+	Tertiary	Eastern Hungary	Village	1357531
20300570	1	189	1	4	Yes	Next day	0	0	No waiting	0	0	Yes	Yes	No	No	5 000 Ft	15.7277	-15.7277	3				4		Men	65+	Tertiary	Eastern Hungary	Village	1357531
20300570	1	189	0	4	No	In 12 weeks	12	-12	Wait 1 hour	1	-1	No	No	Yes	Yes	30 000 Ft	94.3663	-94.3663	3				4		Men	65+	Tertiary	Eastern Hungary	Village	1357531
20300570	1	190	1	5	Yes	In 6 weeks	6	-6	Wait 2 hours	2	-2	Yes	No	No	No	15 000 Ft	47.1832	-47.1832	3				4		Men	65+	Tertiary	Eastern Hungary	Village	1357531
20300570	1	190	0	5	No	In 12 weeks	12	-12	Wait 4 hours	4	-4	No	Yes	Yes	Yes	5 000 Ft	15.7277	-15.7277	3				4		Men	65+	Tertiary	Eastern Hungary	Village	1357531
20301736	1	191	0	1	No	In 12 weeks	12	-12	Wait 2 hours	2	-2	No	Yes	No	Yes	5 000 Ft	15.7277	-15.7277	7	1					Men	65+	Secondary	Eastern Hungary	Other city	1357531
20301736	1	191	1	1	Yes	Next day	0	0	Wait 4 hours	4	-4	Yes	No	Yes	No	0 Ft	0	0	7	1					Men	65+	Secondary	Eastern Hungary	Other city	1357531
20301736	1	192	1	2	Yes	In 6 weeks	6	-6	Wait 2 hours	2	-2	No	No	Yes	No	30 000 Ft	94.3663	-94.3663	7	1					Men	65+	Secondary	Eastern Hungary	Other city	1357531
20301736	1	192	0	2	No	In 2 weeks	2	-2	Wait 1 hour	1	-1	Yes	Yes	No	Yes	0 Ft	0	0	7	1					Men	65+	Secondary	Eastern Hungary	Other city	1357531
20301736	1	193	0	3	Yes	Next day	0	0	No waiting	0	0	No	No	No	Yes	0 Ft	0	0	7	1					Men	65+	Secondary	Eastern Hungary	Other city	1357531
20301736	1	193	1	3	No	In 2 weeks	2	-2	Wait 4 hours	4	-4	Yes	Yes	Yes	No	15 000 Ft	47.1832	-47.1832	7	1					Men	65+	Secondary	Eastern Hungary	Other city	1357531
20301736	1	194	0	4	No	In 12 weeks	12	-12	Wait 1 hour	1	-1	No	No	Yes	Yes	30 000 Ft	94.3663	-94.3663	7	1					Men	65+	Secondary	Eastern Hungary	Other city	1357531
20301736	1	194	1	4	Yes	Next day	0	0	No waiting	0	0	Yes	Yes	No	No	5 000 Ft	15.7277	-15.7277	7	1					Men	65+	Secondary	Eastern Hungary	Other city	1357531
20301736	1	195	0	5	Yes	In 12 weeks	12	-12	Wait 4 hours	4	-4	No	Yes	Yes	Yes	5 000 Ft	15.7277	-15.7277	7	1					Men	65+	Secondary	Eastern Hungary	Other city	1357531
20301736	1	195	1	5	No	In 6 weeks	6	-6	Wait 2 hours	2	-2	Yes	No	No	No	15 000 Ft	47.1832	-47.1832	7	1					Men	65+	Secondary	Eastern Hungary	Other city	1357531
20303595	1	196	0	1	No	In 12 weeks	12	-12	Wait 2 hours	2	-2	No	Yes	No	Yes	5 000 Ft	15.7277	-15.7277	4	1		3			Men	35-64	Primary	Eastern Hungary	Village	1357531
20303595	1	196	1	1	Yes	Next day	0	0	Wait 4 hours	4	-4	Yes	No	Yes	No	0 Ft	0	0	4	1		3			Men	35-64	Primary	Eastern Hungary	Village	1357531
20303595	1	197	0	2	Yes	In 2 weeks	2	-2	Wait 1 hour	1	-1	Yes	Yes	No	Yes	0 Ft	0	0	4	1		3			Men	35-64	Primary	Eastern Hungary	Village	1357531
20303595	1	197	1	2	No	In 6 weeks	6	-6	Wait 2 hours	2	-2	No	No	Yes	No	30 000 Ft	94.3663	-94.3663	4	1		3			Men	35-64	Primary	Eastern Hungary	Village	1357531
20303595	1	198	0	3	Yes	Next day	0	0	No waiting	0	0	No	No	No	Yes	0 Ft	0	0	4	1		3			Men	35-64	Primary	Eastern Hungary	Village	1357531
20303595	1	198	1	3	No	In 2 weeks	2	-2	Wait 4 hours	4	-4	Yes	Yes	Yes	No	15 000 Ft	47.1832	-47.1832	4	1		3			Men	35-64	Primary	Eastern Hungary	Village	1357531
20303595	1	199	0	4	No	In 12 weeks	12	-12	Wait 1 hour	1	-1	No	No	Yes	Yes	30 000 Ft	94.3663	-94.3663	4	1		3			Men	35-64	Primary	Eastern Hungary	Village	1357531
20303595	1	199	1	4	Yes	Next day	0	0	No waiting	0	0	Yes	Yes	No	No	5 000 Ft	15.7277	-15.7277	4	1		3			Men	35-64	Primary	Eastern Hungary	Village	1357531
20303595	1	200	1	5	No	In 6 weeks	6	-6	Wait 2 hours	2	-2	Yes	No	No	No	15 000 Ft	47.1832	-47.1832	4	1		3			Men	35-64	Primary	Eastern Hungary	Village	1357531
20303595	1	200	0	5	Yes	In 12 weeks	12	-12	Wait 4 hours	4	-4	No	Yes	Yes	Yes	5 000 Ft	15.7277	-15.7277	4	1		3			Men	35-64	Primary	Eastern Hungary	Village	1357531
20305752	1	201	0	1	No	In 12 weeks	12	-12	Wait 2 hours	2	-2	No	Yes	No	Yes	5 000 Ft	15.7277	-15.7277	7			3			Women	18-34	Tertiary	Western Hungary	Other city	1357531
20305752	1	201	1	1	Yes	Next day	0	0	Wait 4 hours	4	-4	Yes	No	Yes	No	0 Ft	0	0	7			3			Women	18-34	Tertiary	Western Hungary	Other city	1357531
20305752	1	202	1	2	No	In 6 weeks	6	-6	Wait 2 hours	2	-2	No	No	Yes	No	30 000 Ft	94.3663	-94.3663	7			3			Women	18-34	Tertiary	Western Hungary	Other city	1357531
20305752	1	202	0	2	Yes	In 2 weeks	2	-2	Wait 1 hour	1	-1	Yes	Yes	No	Yes	0 Ft	0	0	7			3			Women	18-34	Tertiary	Western Hungary	Other city	1357531
20305752	1	203	0	3	No	Next day	0	0	No waiting	0	0	No	No	No	Yes	0 Ft	0	0	7			3			Women	18-34	Tertiary	Western Hungary	Other city	1357531
20305752	1	203	1	3	Yes	In 2 weeks	2	-2	Wait 4 hours	4	-4	Yes	Yes	Yes	No	15 000 Ft	47.1832	-47.1832	7			3			Women	18-34	Tertiary	Western Hungary	Other city	1357531
20305752	1	204	1	4	Yes	Next day	0	0	No waiting	0	0	Yes	Yes	No	No	5 000 Ft	15.7277	-15.7277	7			3			Women	18-34	Tertiary	Western Hungary	Other city	1357531
20305752	1	204	0	4	No	In 12 weeks	12	-12	Wait 1 hour	1	-1	No	No	Yes	Yes	30 000 Ft	94.3663	-94.3663	7			3			Women	18-34	Tertiary	Western Hungary	Other city	1357531
20305752	1	205	1	5	Yes	In 6 weeks	6	-6	Wait 2 hours	2	-2	Yes	No	No	No	15 000 Ft	47.1832	-47.1832	7			3			Women	18-34	Tertiary	Western Hungary	Other city	1357531
20305752	1	205	0	5	No	In 12 weeks	12	-12	Wait 4 hours	4	-4	No	Yes	Yes	Yes	5 000 Ft	15.7277	-15.7277	7			3			Women	18-34	Tertiary	Western Hungary	Other city	1357531
20306164	1	206	1	1	Yes	Next day	0	0	Wait 4 hours	4	-4	Yes	No	Yes	No	0 Ft	0	0	7			3			Women	18-34	Secondary	Eastern Hungary	Other city	1357531
20306164	1	206	0	1	No	In 12 weeks	12	-12	Wait 2 hours	2	-2	No	Yes	No	Yes	5 000 Ft	15.7277	-15.7277	7			3			Women	18-34	Secondary	Eastern Hungary	Other city	1357531
20306164	1	207	1	2	No	In 6 weeks	6	-6	Wait 2 hours	2	-2	No	No	Yes	No	30 000 Ft	94.3663	-94.3663	7			3			Women	18-34	Secondary	Eastern Hungary	Other city	1357531
20306164	1	207	0	2	Yes	In 2 weeks	2	-2	Wait 1 hour	1	-1	Yes	Yes	No	Yes	0 Ft	0	0	7			3			Women	18-34	Secondary	Eastern Hungary	Other city	1357531
20306164	1	208	1	3	No	In 2 weeks	2	-2	Wait 4 hours	4	-4	Yes	Yes	Yes	No	15 000 Ft	47.1832	-47.1832	7			3			Women	18-34	Secondary	Eastern Hungary	Other city	1357531
20306164	1	208	0	3	Yes	Next day	0	0	No waiting	0	0	No	No	No	Yes	0 Ft	0	0	7			3			Women	18-34	Secondary	Eastern Hungary	Other city	1357531
20306164	1	209	1	4	No	Next day	0	0	No waiting	0	0	Yes	Yes	No	No	5 000 Ft	15.7277	-15.7277	7			3			Women	18-34	Secondary	Eastern Hungary	Other city	1357531
20306164	1	209	0	4	Yes	In 12 weeks	12	-12	Wait 1 hour	1	-1	No	No	Yes	Yes	30 000 Ft	94.3663	-94.3663	7			3			Women	18-34	Secondary	Eastern Hungary	Other city	1357531
20306164	1	210	1	5	No	In 6 weeks	6	-6	Wait 2 hours	2	-2	Yes	No	No	No	15 000 Ft	47.1832	-47.1832	7			3			Women	18-34	Secondary	Eastern Hungary	Other city	1357531
20306164	1	210	0	5	Yes	In 12 weeks	12	-12	Wait 4 hours	4	-4	No	Yes	Yes	Yes	5 000 Ft	15.7277	-15.7277	7			3			Women	18-34	Secondary	Eastern Hungary	Other city	1357531
20306640	1	211	1	1	Yes	Next day	0	0	Wait 4 hours	4	-4	Yes	No	Yes	No	0 Ft	0	0	6			3			Women	18-34	Secondary	Eastern Hungary	Other city	1357531
20306640	1	211	0	1	No	In 12 weeks	12	-12	Wait 2 hours	2	-2	No	Yes	No	Yes	5 000 Ft	15.7277	-15.7277	6			3			Women	18-34	Secondary	Eastern Hungary	Other city	1357531
20306640	1	212	0	2	Yes	In 2 weeks	2	-2	Wait 1 hour	1	-1	Yes	Yes	No	Yes	0 Ft	0	0	6			3			Women	18-34	Secondary	Eastern Hungary	Other city	1357531
20306640	1	212	1	2	No	In 6 weeks	6	-6	Wait 2 hours	2	-2	No	No	Yes	No	30 000 Ft	94.3663	-94.3663	6			3			Women	18-34	Secondary	Eastern Hungary	Other city	1357531
20306640	1	213	1	3	Yes	In 2 weeks	2	-2	Wait 4 hours	4	-4	Yes	Yes	Yes	No	15 000 Ft	47.1832	-47.1832	6			3			Women	18-34	Secondary	Eastern Hungary	Other city	1357531
20306640	1	213	0	3	No	Next day	0	0	No waiting	0	0	No	No	No	Yes	0 Ft	0	0	6			3			Women	18-34	Secondary	Eastern Hungary	Other city	1357531
20306640	1	214	1	4	Yes	Next day	0	0	No waiting	0	0	Yes	Yes	No	No	5 000 Ft	15.7277	-15.7277	6			3			Women	18-34	Secondary	Eastern Hungary	Other city	1357531
20306640	1	214	0	4	No	In 12 weeks	12	-12	Wait 1 hour	1	-1	No	No	Yes	Yes	30 000 Ft	94.3663	-94.3663	6			3			Women	18-34	Secondary	Eastern Hungary	Other city	1357531
20306640	1	215	0	5	Yes	In 12 weeks	12	-12	Wait 4 hours	4	-4	No	Yes	Yes	Yes	5 000 Ft	15.7277	-15.7277	6			3			Women	18-34	Secondary	Eastern Hungary	Other city	1357531
20306640	1	215	1	5	No	In 6 weeks	6	-6	Wait 2 hours	2	-2	Yes	No	No	No	15 000 Ft	47.1832	-47.1832	6			3			Women	18-34	Secondary	Eastern Hungary	Other city	1357531
20316878	1	216	0	1	Yes	In 12 weeks	12	-12	Wait 2 hours	2	-2	No	Yes	No	Yes	5 000 Ft	15.7277	-15.7277	4	1					Men	35-64	Primary	Western Hungary	Other city	1357531
20316878	1	216	1	1	No	Next day	0	0	Wait 4 hours	4	-4	Yes	No	Yes	No	0 Ft	0	0	4	1					Men	35-64	Primary	Western Hungary	Other city	1357531
20316878	1	217	1	2	Yes	In 6 weeks	6	-6	Wait 2 hours	2	-2	No	No	Yes	No	30 000 Ft	94.3663	-94.3663	4	1					Men	35-64	Primary	Western Hungary	Other city	1357531
20316878	1	217	0	2	No	In 2 weeks	2	-2	Wait 1 hour	1	-1	Yes	Yes	No	Yes	0 Ft	0	0	4	1					Men	35-64	Primary	Western Hungary	Other city	1357531
20316878	1	218	0	3	Yes	Next day	0	0	No waiting	0	0	No	No	No	Yes	0 Ft	0	0	4	1					Men	35-64	Primary	Western Hungary	Other city	1357531
20316878	1	218	1	3	No	In 2 weeks	2	-2	Wait 4 hours	4	-4	Yes	Yes	Yes	No	15 000 Ft	47.1832	-47.1832	4	1					Men	35-64	Primary	Western Hungary	Other city	1357531
20316878	1	219	1	4	Yes	Next day	0	0	No waiting	0	0	Yes	Yes	No	No	5 000 Ft	15.7277	-15.7277	4	1					Men	35-64	Primary	Western Hungary	Other city	1357531
20316878	1	219	0	4	No	In 12 weeks	12	-12	Wait 1 hour	1	-1	No	No	Yes	Yes	30 000 Ft	94.3663	-94.3663	4	1					Men	35-64	Primary	Western Hungary	Other city	1357531
20316878	1	220	1	5	No	In 6 weeks	6	-6	Wait 2 hours	2	-2	Yes	No	No	No	15 000 Ft	47.1832	-47.1832	4	1					Men	35-64	Primary	Western Hungary	Other city	1357531
20316878	1	220	0	5	Yes	In 12 weeks	12	-12	Wait 4 hours	4	-4	No	Yes	Yes	Yes	5 000 Ft	15.7277	-15.7277	4	1					Men	35-64	Primary	Western Hungary	Other city	1357531
20317496	1	221	1	1	Yes	Next day	0	0	Wait 4 hours	4	-4	Yes	No	Yes	No	0 Ft	0	0	7			3			Women	18-34	Secondary	Central Hungary	Other city	1357531
20317496	1	221	0	1	No	In 12 weeks	12	-12	Wait 2 hours	2	-2	No	Yes	No	Yes	5 000 Ft	15.7277	-15.7277	7			3			Women	18-34	Secondary	Central Hungary	Other city	1357531
20317496	1	222	0	2	Yes	In 2 weeks	2	-2	Wait 1 hour	1	-1	Yes	Yes	No	Yes	0 Ft	0	0	7			3			Women	18-34	Secondary	Central Hungary	Other city	1357531
20317496	1	222	1	2	No	In 6 weeks	6	-6	Wait 2 hours	2	-2	No	No	Yes	No	30 000 Ft	94.3663	-94.3663	7			3			Women	18-34	Secondary	Central Hungary	Other city	1357531
20317496	1	223	1	3	Yes	In 2 weeks	2	-2	Wait 4 hours	4	-4	Yes	Yes	Yes	No	15 000 Ft	47.1832	-47.1832	7			3			Women	18-34	Secondary	Central Hungary	Other city	1357531
20317496	1	223	0	3	No	Next day	0	0	No waiting	0	0	No	No	No	Yes	0 Ft	0	0	7			3			Women	18-34	Secondary	Central Hungary	Other city	1357531
20317496	1	224	0	4	No	In 12 weeks	12	-12	Wait 1 hour	1	-1	No	No	Yes	Yes	30 000 Ft	94.3663	-94.3663	7			3			Women	18-34	Secondary	Central Hungary	Other city	1357531
20317496	1	224	1	4	Yes	Next day	0	0	No waiting	0	0	Yes	Yes	No	No	5 000 Ft	15.7277	-15.7277	7			3			Women	18-34	Secondary	Central Hungary	Other city	1357531
20317496	1	225	0	5	Yes	In 12 weeks	12	-12	Wait 4 hours	4	-4	No	Yes	Yes	Yes	5 000 Ft	15.7277	-15.7277	7			3			Women	18-34	Secondary	Central Hungary	Other city	1357531
20317496	1	225	1	5	No	In 6 weeks	6	-6	Wait 2 hours	2	-2	Yes	No	No	No	15 000 Ft	47.1832	-47.1832	7			3			Women	18-34	Secondary	Central Hungary	Other city	1357531
20318610	1	226	1	1	Yes	Next day	0	0	Wait 4 hours	4	-4	Yes	No	Yes	No	0 Ft	0	0	7				4		Men	35-64	Primary	Central Hungary	Other city	1357531
20318610	1	226	0	1	No	In 12 weeks	12	-12	Wait 2 hours	2	-2	No	Yes	No	Yes	5 000 Ft	15.7277	-15.7277	7				4		Men	35-64	Primary	Central Hungary	Other city	1357531
20318610	1	227	0	2	Yes	In 2 weeks	2	-2	Wait 1 hour	1	-1	Yes	Yes	No	Yes	0 Ft	0	0	7				4		Men	35-64	Primary	Central Hungary	Other city	1357531
20318610	1	227	1	2	No	In 6 weeks	6	-6	Wait 2 hours	2	-2	No	No	Yes	No	30 000 Ft	94.3663	-94.3663	7				4		Men	35-64	Primary	Central Hungary	Other city	1357531
20318610	1	228	0	3	Yes	Next day	0	0	No waiting	0	0	No	No	No	Yes	0 Ft	0	0	7				4		Men	35-64	Primary	Central Hungary	Other city	1357531
20318610	1	228	1	3	No	In 2 weeks	2	-2	Wait 4 hours	4	-4	Yes	Yes	Yes	No	15 000 Ft	47.1832	-47.1832	7				4		Men	35-64	Primary	Central Hungary	Other city	1357531
20318610	1	229	1	4	Yes	Next day	0	0	No waiting	0	0	Yes	Yes	No	No	5 000 Ft	15.7277	-15.7277	7				4		Men	35-64	Primary	Central Hungary	Other city	1357531
20318610	1	229	0	4	No	In 12 weeks	12	-12	Wait 1 hour	1	-1	No	No	Yes	Yes	30 000 Ft	94.3663	-94.3663	7				4		Men	35-64	Primary	Central Hungary	Other city	1357531
20318610	1	230	1	5	No	In 6 weeks	6	-6	Wait 2 hours	2	-2	Yes	No	No	No	15 000 Ft	47.1832	-47.1832	7				4		Men	35-64	Primary	Central Hungary	Other city	1357531
20318610	1	230	0	5	Yes	In 12 weeks	12	-12	Wait 4 hours	4	-4	No	Yes	Yes	Yes	5 000 Ft	15.7277	-15.7277	7				4		Men	35-64	Primary	Central Hungary	Other city	1357531
20330990	1	231	0	1	No	In 12 weeks	12	-12	Wait 2 hours	2	-2	No	Yes	No	Yes	5 000 Ft	15.7277	-15.7277	7			3			Women	35-64	Tertiary	Central Hungary	Budapest	1357531
20330990	1	231	1	1	Yes	Next day	0	0	Wait 4 hours	4	-4	Yes	No	Yes	No	0 Ft	0	0	7			3			Women	35-64	Tertiary	Central Hungary	Budapest	1357531
20330990	1	232	1	2	No	In 6 weeks	6	-6	Wait 2 hours	2	-2	No	No	Yes	No	30 000 Ft	94.3663	-94.3663	7			3			Women	35-64	Tertiary	Central Hungary	Budapest	1357531
20330990	1	232	0	2	Yes	In 2 weeks	2	-2	Wait 1 hour	1	-1	Yes	Yes	No	Yes	0 Ft	0	0	7			3			Women	35-64	Tertiary	Central Hungary	Budapest	1357531
20330990	1	233	1	3	Yes	In 2 weeks	2	-2	Wait 4 hours	4	-4	Yes	Yes	Yes	No	15 000 Ft	47.1832	-47.1832	7			3			Women	35-64	Tertiary	Central Hungary	Budapest	1357531
20330990	1	233	0	3	No	Next day	0	0	No waiting	0	0	No	No	No	Yes	0 Ft	0	0	7			3			Women	35-64	Tertiary	Central Hungary	Budapest	1357531
20330990	1	234	0	4	No	In 12 weeks	12	-12	Wait 1 hour	1	-1	No	No	Yes	Yes	30 000 Ft	94.3663	-94.3663	7			3			Women	35-64	Tertiary	Central Hungary	Budapest	1357531
20330990	1	234	1	4	Yes	Next day	0	0	No waiting	0	0	Yes	Yes	No	No	5 000 Ft	15.7277	-15.7277	7			3			Women	35-64	Tertiary	Central Hungary	Budapest	1357531
20330990	1	235	1	5	No	In 6 weeks	6	-6	Wait 2 hours	2	-2	Yes	No	No	No	15 000 Ft	47.1832	-47.1832	7			3			Women	35-64	Tertiary	Central Hungary	Budapest	1357531
20330990	1	235	0	5	Yes	In 12 weeks	12	-12	Wait 4 hours	4	-4	No	Yes	Yes	Yes	5 000 Ft	15.7277	-15.7277	7			3			Women	35-64	Tertiary	Central Hungary	Budapest	1357531
20331740	1	236	1	1	Yes	Next day	0	0	Wait 4 hours	4	-4	Yes	No	Yes	No	0 Ft	0	0	6	1		3			Men	65+	Primary	Central Hungary	Budapest	1357531
20331740	1	236	0	1	No	In 12 weeks	12	-12	Wait 2 hours	2	-2	No	Yes	No	Yes	5 000 Ft	15.7277	-15.7277	6	1		3			Men	65+	Primary	Central Hungary	Budapest	1357531
20331740	1	237	0	2	Yes	In 2 weeks	2	-2	Wait 1 hour	1	-1	Yes	Yes	No	Yes	0 Ft	0	0	6	1		3			Men	65+	Primary	Central Hungary	Budapest	1357531
20331740	1	237	1	2	No	In 6 weeks	6	-6	Wait 2 hours	2	-2	No	No	Yes	No	30 000 Ft	94.3663	-94.3663	6	1		3			Men	65+	Primary	Central Hungary	Budapest	1357531
20331740	1	238	0	3	Yes	Next day	0	0	No waiting	0	0	No	No	No	Yes	0 Ft	0	0	6	1		3			Men	65+	Primary	Central Hungary	Budapest	1357531
20331740	1	238	1	3	No	In 2 weeks	2	-2	Wait 4 hours	4	-4	Yes	Yes	Yes	No	15 000 Ft	47.1832	-47.1832	6	1		3			Men	65+	Primary	Central Hungary	Budapest	1357531
20331740	1	239	1	4	Yes	Next day	0	0	No waiting	0	0	Yes	Yes	No	No	5 000 Ft	15.7277	-15.7277	6	1		3			Men	65+	Primary	Central Hungary	Budapest	1357531
20331740	1	239	0	4	No	In 12 weeks	12	-12	Wait 1 hour	1	-1	No	No	Yes	Yes	30 000 Ft	94.3663	-94.3663	6	1		3			Men	65+	Primary	Central Hungary	Budapest	1357531
20331740	1	240	1	5	No	In 6 weeks	6	-6	Wait 2 hours	2	-2	Yes	No	No	No	15 000 Ft	47.1832	-47.1832	6	1		3			Men	65+	Primary	Central Hungary	Budapest	1357531
20331740	1	240	0	5	Yes	In 12 weeks	12	-12	Wait 4 hours	4	-4	No	Yes	Yes	Yes	5 000 Ft	15.7277	-15.7277	6	1		3			Men	65+	Primary	Central Hungary	Budapest	1357531
20332487	1	241	1	1	Yes	Next day	0	0	Wait 4 hours	4	-4	Yes	No	Yes	No	0 Ft	0	0	7			3			Men	18-34	Tertiary	Eastern Hungary	Other city	1357531
20332487	1	241	0	1	No	In 12 weeks	12	-12	Wait 2 hours	2	-2	No	Yes	No	Yes	5 000 Ft	15.7277	-15.7277	7			3			Men	18-34	Tertiary	Eastern Hungary	Other city	1357531
20332487	1	242	0	2	Yes	In 2 weeks	2	-2	Wait 1 hour	1	-1	Yes	Yes	No	Yes	0 Ft	0	0	7			3			Men	18-34	Tertiary	Eastern Hungary	Other city	1357531
20332487	1	242	1	2	No	In 6 weeks	6	-6	Wait 2 hours	2	-2	No	No	Yes	No	30 000 Ft	94.3663	-94.3663	7			3			Men	18-34	Tertiary	Eastern Hungary	Other city	1357531
20332487	1	243	1	3	No	In 2 weeks	2	-2	Wait 4 hours	4	-4	Yes	Yes	Yes	No	15 000 Ft	47.1832	-47.1832	7			3			Men	18-34	Tertiary	Eastern Hungary	Other city	1357531
20332487	1	243	0	3	Yes	Next day	0	0	No waiting	0	0	No	No	No	Yes	0 Ft	0	0	7			3			Men	18-34	Tertiary	Eastern Hungary	Other city	1357531
20332487	1	244	1	4	Yes	Next day	0	0	No waiting	0	0	Yes	Yes	No	No	5 000 Ft	15.7277	-15.7277	7			3			Men	18-34	Tertiary	Eastern Hungary	Other city	1357531
20332487	1	244	0	4	No	In 12 weeks	12	-12	Wait 1 hour	1	-1	No	No	Yes	Yes	30 000 Ft	94.3663	-94.3663	7			3			Men	18-34	Tertiary	Eastern Hungary	Other city	1357531
20332487	1	245	0	5	No	In 12 weeks	12	-12	Wait 4 hours	4	-4	No	Yes	Yes	Yes	5 000 Ft	15.7277	-15.7277	7			3			Men	18-34	Tertiary	Eastern Hungary	Other city	1357531
20332487	1	245	1	5	Yes	In 6 weeks	6	-6	Wait 2 hours	2	-2	Yes	No	No	No	15 000 Ft	47.1832	-47.1832	7			3			Men	18-34	Tertiary	Eastern Hungary	Other city	1357531
20333592	1	246	1	1	Yes	Next day	0	0	Wait 4 hours	4	-4	Yes	No	Yes	No	0 Ft	0	0	4		2				Women	35-64	Secondary	Eastern Hungary	Village	1357531
20333592	1	246	0	1	No	In 12 weeks	12	-12	Wait 2 hours	2	-2	No	Yes	No	Yes	5 000 Ft	15.7277	-15.7277	4		2				Women	35-64	Secondary	Eastern Hungary	Village	1357531
20333592	1	247	1	2	No	In 6 weeks	6	-6	Wait 2 hours	2	-2	No	No	Yes	No	30 000 Ft	94.3663	-94.3663	4		2				Women	35-64	Secondary	Eastern Hungary	Village	1357531
20333592	1	247	0	2	Yes	In 2 weeks	2	-2	Wait 1 hour	1	-1	Yes	Yes	No	Yes	0 Ft	0	0	4		2				Women	35-64	Secondary	Eastern Hungary	Village	1357531
20333592	1	248	1	3	No	In 2 weeks	2	-2	Wait 4 hours	4	-4	Yes	Yes	Yes	No	15 000 Ft	47.1832	-47.1832	4		2				Women	35-64	Secondary	Eastern Hungary	Village	1357531
20333592	1	248	0	3	Yes	Next day	0	0	No waiting	0	0	No	No	No	Yes	0 Ft	0	0	4		2				Women	35-64	Secondary	Eastern Hungary	Village	1357531
20333592	1	249	1	4	Yes	Next day	0	0	No waiting	0	0	Yes	Yes	No	No	5 000 Ft	15.7277	-15.7277	4		2				Women	35-64	Secondary	Eastern Hungary	Village	1357531
20333592	1	249	0	4	No	In 12 weeks	12	-12	Wait 1 hour	1	-1	No	No	Yes	Yes	30 000 Ft	94.3663	-94.3663	4		2				Women	35-64	Secondary	Eastern Hungary	Village	1357531
20333592	1	250	0	5	Yes	In 12 weeks	12	-12	Wait 4 hours	4	-4	No	Yes	Yes	Yes	5 000 Ft	15.7277	-15.7277	4		2				Women	35-64	Secondary	Eastern Hungary	Village	1357531
20333592	1	250	1	5	No	In 6 weeks	6	-6	Wait 2 hours	2	-2	Yes	No	No	No	15 000 Ft	47.1832	-47.1832	4		2				Women	35-64	Secondary	Eastern Hungary	Village	1357531
20336645	1	251	1	1	Yes	Next day	0	0	Wait 4 hours	4	-4	Yes	No	Yes	No	0 Ft	0	0	4					5	Men	65+	Secondary	Western Hungary	Other city	1357531
20336645	1	251	0	1	No	In 12 weeks	12	-12	Wait 2 hours	2	-2	No	Yes	No	Yes	5 000 Ft	15.7277	-15.7277	4					5	Men	65+	Secondary	Western Hungary	Other city	1357531
20336645	1	252	1	2	No	In 6 weeks	6	-6	Wait 2 hours	2	-2	No	No	Yes	No	30 000 Ft	94.3663	-94.3663	4					5	Men	65+	Secondary	Western Hungary	Other city	1357531
20336645	1	252	0	2	Yes	In 2 weeks	2	-2	Wait 1 hour	1	-1	Yes	Yes	No	Yes	0 Ft	0	0	4					5	Men	65+	Secondary	Western Hungary	Other city	1357531
20336645	1	253	0	3	Yes	Next day	0	0	No waiting	0	0	No	No	No	Yes	0 Ft	0	0	4					5	Men	65+	Secondary	Western Hungary	Other city	1357531
20336645	1	253	1	3	No	In 2 weeks	2	-2	Wait 4 hours	4	-4	Yes	Yes	Yes	No	15 000 Ft	47.1832	-47.1832	4					5	Men	65+	Secondary	Western Hungary	Other city	1357531
20336645	1	254	1	4	Yes	Next day	0	0	No waiting	0	0	Yes	Yes	No	No	5 000 Ft	15.7277	-15.7277	4					5	Men	65+	Secondary	Western Hungary	Other city	1357531
20336645	1	254	0	4	No	In 12 weeks	12	-12	Wait 1 hour	1	-1	No	No	Yes	Yes	30 000 Ft	94.3663	-94.3663	4					5	Men	65+	Secondary	Western Hungary	Other city	1357531
20336645	1	255	1	5	No	In 6 weeks	6	-6	Wait 2 hours	2	-2	Yes	No	No	No	15 000 Ft	47.1832	-47.1832	4					5	Men	65+	Secondary	Western Hungary	Other city	1357531
20336645	1	255	0	5	Yes	In 12 weeks	12	-12	Wait 4 hours	4	-4	No	Yes	Yes	Yes	5 000 Ft	15.7277	-15.7277	4					5	Men	65+	Secondary	Western Hungary	Other city	1357531
20342837	1	256	0	1	No	In 12 weeks	12	-12	Wait 2 hours	2	-2	No	Yes	No	Yes	5 000 Ft	15.7277	-15.7277	4			3			Women	18-34	Tertiary	Eastern Hungary	Village	1357531
20342837	1	256	1	1	Yes	Next day	0	0	Wait 4 hours	4	-4	Yes	No	Yes	No	0 Ft	0	0	4			3			Women	18-34	Tertiary	Eastern Hungary	Village	1357531
20342837	1	257	0	2	Yes	In 2 weeks	2	-2	Wait 1 hour	1	-1	Yes	Yes	No	Yes	0 Ft	0	0	4			3			Women	18-34	Tertiary	Eastern Hungary	Village	1357531
20342837	1	257	1	2	No	In 6 weeks	6	-6	Wait 2 hours	2	-2	No	No	Yes	No	30 000 Ft	94.3663	-94.3663	4			3			Women	18-34	Tertiary	Eastern Hungary	Village	1357531
20342837	1	258	0	3	No	Next day	0	0	No waiting	0	0	No	No	No	Yes	0 Ft	0	0	4			3			Women	18-34	Tertiary	Eastern Hungary	Village	1357531
20342837	1	258	1	3	Yes	In 2 weeks	2	-2	Wait 4 hours	4	-4	Yes	Yes	Yes	No	15 000 Ft	47.1832	-47.1832	4			3			Women	18-34	Tertiary	Eastern Hungary	Village	1357531
20342837	1	259	1	4	Yes	Next day	0	0	No waiting	0	0	Yes	Yes	No	No	5 000 Ft	15.7277	-15.7277	4			3			Women	18-34	Tertiary	Eastern Hungary	Village	1357531
20342837	1	259	0	4	No	In 12 weeks	12	-12	Wait 1 hour	1	-1	No	No	Yes	Yes	30 000 Ft	94.3663	-94.3663	4			3			Women	18-34	Tertiary	Eastern Hungary	Village	1357531
20342837	1	260	0	5	No	In 12 weeks	12	-12	Wait 4 hours	4	-4	No	Yes	Yes	Yes	5 000 Ft	15.7277	-15.7277	4			3			Women	18-34	Tertiary	Eastern Hungary	Village	1357531
20342837	1	260	1	5	Yes	In 6 weeks	6	-6	Wait 2 hours	2	-2	Yes	No	No	No	15 000 Ft	47.1832	-47.1832	4			3			Women	18-34	Tertiary	Eastern Hungary	Village	1357531
20343481	1	261	1	1	Yes	Next day	0	0	Wait 4 hours	4	-4	Yes	No	Yes	No	0 Ft	0	0	4			3			Women	65+	Tertiary	Eastern Hungary	Other city	1357531
20343481	1	261	0	1	No	In 12 weeks	12	-12	Wait 2 hours	2	-2	No	Yes	No	Yes	5 000 Ft	15.7277	-15.7277	4			3			Women	65+	Tertiary	Eastern Hungary	Other city	1357531
20343481	1	262	0	2	Yes	In 2 weeks	2	-2	Wait 1 hour	1	-1	Yes	Yes	No	Yes	0 Ft	0	0	4			3			Women	65+	Tertiary	Eastern Hungary	Other city	1357531
20343481	1	262	1	2	No	In 6 weeks	6	-6	Wait 2 hours	2	-2	No	No	Yes	No	30 000 Ft	94.3663	-94.3663	4			3			Women	65+	Tertiary	Eastern Hungary	Other city	1357531
20343481	1	263	1	3	No	In 2 weeks	2	-2	Wait 4 hours	4	-4	Yes	Yes	Yes	No	15 000 Ft	47.1832	-47.1832	4			3			Women	65+	Tertiary	Eastern Hungary	Other city	1357531
20343481	1	263	0	3	Yes	Next day	0	0	No waiting	0	0	No	No	No	Yes	0 Ft	0	0	4			3			Women	65+	Tertiary	Eastern Hungary	Other city	1357531
20343481	1	264	1	4	Yes	Next day	0	0	No waiting	0	0	Yes	Yes	No	No	5 000 Ft	15.7277	-15.7277	4			3			Women	65+	Tertiary	Eastern Hungary	Other city	1357531
20343481	1	264	0	4	No	In 12 weeks	12	-12	Wait 1 hour	1	-1	No	No	Yes	Yes	30 000 Ft	94.3663	-94.3663	4			3			Women	65+	Tertiary	Eastern Hungary	Other city	1357531
20343481	1	265	1	5	No	In 6 weeks	6	-6	Wait 2 hours	2	-2	Yes	No	No	No	15 000 Ft	47.1832	-47.1832	4			3			Women	65+	Tertiary	Eastern Hungary	Other city	1357531
20343481	1	265	0	5	Yes	In 12 weeks	12	-12	Wait 4 hours	4	-4	No	Yes	Yes	Yes	5 000 Ft	15.7277	-15.7277	4			3			Women	65+	Tertiary	Eastern Hungary	Other city	1357531
20343887	1	266	1	1	No	Next day	0	0	Wait 4 hours	4	-4	Yes	No	Yes	No	0 Ft	0	0	6			3			Men	35-64	Secondary	Central Hungary	Other city	1357531
20343887	1	266	0	1	Yes	In 12 weeks	12	-12	Wait 2 hours	2	-2	No	Yes	No	Yes	5 000 Ft	15.7277	-15.7277	6			3			Men	35-64	Secondary	Central Hungary	Other city	1357531
20343887	1	267	1	2	No	In 6 weeks	6	-6	Wait 2 hours	2	-2	No	No	Yes	No	30 000 Ft	94.3663	-94.3663	6			3			Men	35-64	Secondary	Central Hungary	Other city	1357531
20343887	1	267	0	2	Yes	In 2 weeks	2	-2	Wait 1 hour	1	-1	Yes	Yes	No	Yes	0 Ft	0	0	6			3			Men	35-64	Secondary	Central Hungary	Other city	1357531
20343887	1	268	0	3	Yes	Next day	0	0	No waiting	0	0	No	No	No	Yes	0 Ft	0	0	6			3			Men	35-64	Secondary	Central Hungary	Other city	1357531
20343887	1	268	1	3	No	In 2 weeks	2	-2	Wait 4 hours	4	-4	Yes	Yes	Yes	No	15 000 Ft	47.1832	-47.1832	6			3			Men	35-64	Secondary	Central Hungary	Other city	1357531
20343887	1	269	0	4	No	In 12 weeks	12	-12	Wait 1 hour	1	-1	No	No	Yes	Yes	30 000 Ft	94.3663	-94.3663	6			3			Men	35-64	Secondary	Central Hungary	Other city	1357531
20343887	1	269	1	4	Yes	Next day	0	0	No waiting	0	0	Yes	Yes	No	No	5 000 Ft	15.7277	-15.7277	6			3			Men	35-64	Secondary	Central Hungary	Other city	1357531
20343887	1	270	1	5	No	In 6 weeks	6	-6	Wait 2 hours	2	-2	Yes	No	No	No	15 000 Ft	47.1832	-47.1832	6			3			Men	35-64	Secondary	Central Hungary	Other city	1357531
20343887	1	270	0	5	Yes	In 12 weeks	12	-12	Wait 4 hours	4	-4	No	Yes	Yes	Yes	5 000 Ft	15.7277	-15.7277	6			3			Men	35-64	Secondary	Central Hungary	Other city	1357531
20351712	1	271	0	1	No	In 12 weeks	12	-12	Wait 2 hours	2	-2	No	Yes	No	Yes	5 000 Ft	15.7277	-15.7277	4			3			Men	65+	Secondary	Western Hungary	Other city	1357531
20351712	1	271	1	1	Yes	Next day	0	0	Wait 4 hours	4	-4	Yes	No	Yes	No	0 Ft	0	0	4			3			Men	65+	Secondary	Western Hungary	Other city	1357531
20351712	1	272	0	2	Yes	In 2 weeks	2	-2	Wait 1 hour	1	-1	Yes	Yes	No	Yes	0 Ft	0	0	4			3			Men	65+	Secondary	Western Hungary	Other city	1357531
20351712	1	272	1	2	No	In 6 weeks	6	-6	Wait 2 hours	2	-2	No	No	Yes	No	30 000 Ft	94.3663	-94.3663	4			3			Men	65+	Secondary	Western Hungary	Other city	1357531
20351712	1	273	1	3	No	In 2 weeks	2	-2	Wait 4 hours	4	-4	Yes	Yes	Yes	No	15 000 Ft	47.1832	-47.1832	4			3			Men	65+	Secondary	Western Hungary	Other city	1357531
20351712	1	273	0	3	Yes	Next day	0	0	No waiting	0	0	No	No	No	Yes	0 Ft	0	0	4			3			Men	65+	Secondary	Western Hungary	Other city	1357531
20351712	1	274	1	4	Yes	Next day	0	0	No waiting	0	0	Yes	Yes	No	No	5 000 Ft	15.7277	-15.7277	4			3			Men	65+	Secondary	Western Hungary	Other city	1357531
20351712	1	274	0	4	No	In 12 weeks	12	-12	Wait 1 hour	1	-1	No	No	Yes	Yes	30 000 Ft	94.3663	-94.3663	4			3			Men	65+	Secondary	Western Hungary	Other city	1357531
20351712	1	275	1	5	Yes	In 6 weeks	6	-6	Wait 2 hours	2	-2	Yes	No	No	No	15 000 Ft	47.1832	-47.1832	4			3			Men	65+	Secondary	Western Hungary	Other city	1357531
20351712	1	275	0	5	No	In 12 weeks	12	-12	Wait 4 hours	4	-4	No	Yes	Yes	Yes	5 000 Ft	15.7277	-15.7277	4			3			Men	65+	Secondary	Western Hungary	Other city	1357531
20352118	1	276	1	1	No	Next day	0	0	Wait 4 hours	4	-4	Yes	No	Yes	No	0 Ft	0	0	7	1					Men	65+	Primary	Eastern Hungary	Other city	1357531
20352118	1	276	0	1	Yes	In 12 weeks	12	-12	Wait 2 hours	2	-2	No	Yes	No	Yes	5 000 Ft	15.7277	-15.7277	7	1					Men	65+	Primary	Eastern Hungary	Other city	1357531
20352118	1	277	0	2	Yes	In 2 weeks	2	-2	Wait 1 hour	1	-1	Yes	Yes	No	Yes	0 Ft	0	0	7	1					Men	65+	Primary	Eastern Hungary	Other city	1357531
20352118	1	277	1	2	No	In 6 weeks	6	-6	Wait 2 hours	2	-2	No	No	Yes	No	30 000 Ft	94.3663	-94.3663	7	1					Men	65+	Primary	Eastern Hungary	Other city	1357531
20352118	1	278	0	3	No	Next day	0	0	No waiting	0	0	No	No	No	Yes	0 Ft	0	0	7	1					Men	65+	Primary	Eastern Hungary	Other city	1357531
20352118	1	278	1	3	Yes	In 2 weeks	2	-2	Wait 4 hours	4	-4	Yes	Yes	Yes	No	15 000 Ft	47.1832	-47.1832	7	1					Men	65+	Primary	Eastern Hungary	Other city	1357531
20352118	1	279	0	4	Yes	In 12 weeks	12	-12	Wait 1 hour	1	-1	No	No	Yes	Yes	30 000 Ft	94.3663	-94.3663	7	1					Men	65+	Primary	Eastern Hungary	Other city	1357531
20352118	1	279	1	4	No	Next day	0	0	No waiting	0	0	Yes	Yes	No	No	5 000 Ft	15.7277	-15.7277	7	1					Men	65+	Primary	Eastern Hungary	Other city	1357531
20352118	1	280	0	5	Yes	In 12 weeks	12	-12	Wait 4 hours	4	-4	No	Yes	Yes	Yes	5 000 Ft	15.7277	-15.7277	7	1					Men	65+	Primary	Eastern Hungary	Other city	1357531
20352118	1	280	1	5	No	In 6 weeks	6	-6	Wait 2 hours	2	-2	Yes	No	No	No	15 000 Ft	47.1832	-47.1832	7	1					Men	65+	Primary	Eastern Hungary	Other city	1357531
20353424	1	281	1	1	Yes	Next day	0	0	Wait 4 hours	4	-4	Yes	No	Yes	No	0 Ft	0	0	1						Men	35-64	Tertiary	Western Hungary	Other city	1357531
20353424	1	281	0	1	No	In 12 weeks	12	-12	Wait 2 hours	2	-2	No	Yes	No	Yes	5 000 Ft	15.7277	-15.7277	1						Men	35-64	Tertiary	Western Hungary	Other city	1357531
20353424	1	282	0	2	Yes	In 2 weeks	2	-2	Wait 1 hour	1	-1	Yes	Yes	No	Yes	0 Ft	0	0	1						Men	35-64	Tertiary	Western Hungary	Other city	1357531
20353424	1	282	1	2	No	In 6 weeks	6	-6	Wait 2 hours	2	-2	No	No	Yes	No	30 000 Ft	94.3663	-94.3663	1						Men	35-64	Tertiary	Western Hungary	Other city	1357531
20353424	1	283	0	3	Yes	Next day	0	0	No waiting	0	0	No	No	No	Yes	0 Ft	0	0	1						Men	35-64	Tertiary	Western Hungary	Other city	1357531
20353424	1	283	1	3	No	In 2 weeks	2	-2	Wait 4 hours	4	-4	Yes	Yes	Yes	No	15 000 Ft	47.1832	-47.1832	1						Men	35-64	Tertiary	Western Hungary	Other city	1357531
20353424	1	284	1	4	Yes	Next day	0	0	No waiting	0	0	Yes	Yes	No	No	5 000 Ft	15.7277	-15.7277	1						Men	35-64	Tertiary	Western Hungary	Other city	1357531
20353424	1	284	0	4	No	In 12 weeks	12	-12	Wait 1 hour	1	-1	No	No	Yes	Yes	30 000 Ft	94.3663	-94.3663	1						Men	35-64	Tertiary	Western Hungary	Other city	1357531
20353424	1	285	1	5	No	In 6 weeks	6	-6	Wait 2 hours	2	-2	Yes	No	No	No	15 000 Ft	47.1832	-47.1832	1						Men	35-64	Tertiary	Western Hungary	Other city	1357531
20353424	1	285	0	5	Yes	In 12 weeks	12	-12	Wait 4 hours	4	-4	No	Yes	Yes	Yes	5 000 Ft	15.7277	-15.7277	1						Men	35-64	Tertiary	Western Hungary	Other city	1357531
20353643	1	286	0	1	No	In 12 weeks	12	-12	Wait 2 hours	2	-2	No	Yes	No	Yes	5 000 Ft	15.7277	-15.7277	7			3			Women	18-34	Tertiary	Western Hungary	Other city	1357531
20353643	1	286	1	1	Yes	Next day	0	0	Wait 4 hours	4	-4	Yes	No	Yes	No	0 Ft	0	0	7			3			Women	18-34	Tertiary	Western Hungary	Other city	1357531
20353643	1	287	0	2	Yes	In 2 weeks	2	-2	Wait 1 hour	1	-1	Yes	Yes	No	Yes	0 Ft	0	0	7			3			Women	18-34	Tertiary	Western Hungary	Other city	1357531
20353643	1	287	1	2	No	In 6 weeks	6	-6	Wait 2 hours	2	-2	No	No	Yes	No	30 000 Ft	94.3663	-94.3663	7			3			Women	18-34	Tertiary	Western Hungary	Other city	1357531
20353643	1	288	0	3	No	Next day	0	0	No waiting	0	0	No	No	No	Yes	0 Ft	0	0	7			3			Women	18-34	Tertiary	Western Hungary	Other city	1357531
20353643	1	288	1	3	Yes	In 2 weeks	2	-2	Wait 4 hours	4	-4	Yes	Yes	Yes	No	15 000 Ft	47.1832	-47.1832	7			3			Women	18-34	Tertiary	Western Hungary	Other city	1357531
20353643	1	289	1	4	Yes	Next day	0	0	No waiting	0	0	Yes	Yes	No	No	5 000 Ft	15.7277	-15.7277	7			3			Women	18-34	Tertiary	Western Hungary	Other city	1357531
20353643	1	289	0	4	No	In 12 weeks	12	-12	Wait 1 hour	1	-1	No	No	Yes	Yes	30 000 Ft	94.3663	-94.3663	7			3			Women	18-34	Tertiary	Western Hungary	Other city	1357531
20353643	1	290	0	5	Yes	In 12 weeks	12	-12	Wait 4 hours	4	-4	No	Yes	Yes	Yes	5 000 Ft	15.7277	-15.7277	7			3			Women	18-34	Tertiary	Western Hungary	Other city	1357531
20353643	1	290	1	5	No	In 6 weeks	6	-6	Wait 2 hours	2	-2	Yes	No	No	No	15 000 Ft	47.1832	-47.1832	7			3			Women	18-34	Tertiary	Western Hungary	Other city	1357531
20359428	1	291	1	1	Yes	Next day	0	0	Wait 4 hours	4	-4	Yes	No	Yes	No	0 Ft	0	0	4			3			Women	65+	Tertiary	Eastern Hungary	Other city	1357531
20359428	1	291	0	1	No	In 12 weeks	12	-12	Wait 2 hours	2	-2	No	Yes	No	Yes	5 000 Ft	15.7277	-15.7277	4			3			Women	65+	Tertiary	Eastern Hungary	Other city	1357531
20359428	1	292	1	2	No	In 6 weeks	6	-6	Wait 2 hours	2	-2	No	No	Yes	No	30 000 Ft	94.3663	-94.3663	4			3			Women	65+	Tertiary	Eastern Hungary	Other city	1357531
20359428	1	292	0	2	Yes	In 2 weeks	2	-2	Wait 1 hour	1	-1	Yes	Yes	No	Yes	0 Ft	0	0	4			3			Women	65+	Tertiary	Eastern Hungary	Other city	1357531
20359428	1	293	0	3	No	Next day	0	0	No waiting	0	0	No	No	No	Yes	0 Ft	0	0	4			3			Women	65+	Tertiary	Eastern Hungary	Other city	1357531
20359428	1	293	1	3	Yes	In 2 weeks	2	-2	Wait 4 hours	4	-4	Yes	Yes	Yes	No	15 000 Ft	47.1832	-47.1832	4			3			Women	65+	Tertiary	Eastern Hungary	Other city	1357531
20359428	1	294	1	4	Yes	Next day	0	0	No waiting	0	0	Yes	Yes	No	No	5 000 Ft	15.7277	-15.7277	4			3			Women	65+	Tertiary	Eastern Hungary	Other city	1357531
20359428	1	294	0	4	No	In 12 weeks	12	-12	Wait 1 hour	1	-1	No	No	Yes	Yes	30 000 Ft	94.3663	-94.3663	4			3			Women	65+	Tertiary	Eastern Hungary	Other city	1357531
20359428	1	295	1	5	Yes	In 6 weeks	6	-6	Wait 2 hours	2	-2	Yes	No	No	No	15 000 Ft	47.1832	-47.1832	4			3			Women	65+	Tertiary	Eastern Hungary	Other city	1357531
20359428	1	295	0	5	No	In 12 weeks	12	-12	Wait 4 hours	4	-4	No	Yes	Yes	Yes	5 000 Ft	15.7277	-15.7277	4			3			Women	65+	Tertiary	Eastern Hungary	Other city	1357531
20360824	1	296	0	1	No	In 12 weeks	12	-12	Wait 2 hours	2	-2	No	Yes	No	Yes	5 000 Ft	15.7277	-15.7277	4			3			Women	65+	Primary	Central Hungary	Budapest	1357531
20360824	1	296	1	1	Yes	Next day	0	0	Wait 4 hours	4	-4	Yes	No	Yes	No	0 Ft	0	0	4			3			Women	65+	Primary	Central Hungary	Budapest	1357531
20360824	1	297	0	2	Yes	In 2 weeks	2	-2	Wait 1 hour	1	-1	Yes	Yes	No	Yes	0 Ft	0	0	4			3			Women	65+	Primary	Central Hungary	Budapest	1357531
20360824	1	297	1	2	No	In 6 weeks	6	-6	Wait 2 hours	2	-2	No	No	Yes	No	30 000 Ft	94.3663	-94.3663	4			3			Women	65+	Primary	Central Hungary	Budapest	1357531
20360824	1	298	0	3	Yes	Next day	0	0	No waiting	0	0	No	No	No	Yes	0 Ft	0	0	4			3			Women	65+	Primary	Central Hungary	Budapest	1357531
20360824	1	298	1	3	No	In 2 weeks	2	-2	Wait 4 hours	4	-4	Yes	Yes	Yes	No	15 000 Ft	47.1832	-47.1832	4			3			Women	65+	Primary	Central Hungary	Budapest	1357531
20360824	1	299	0	4	No	In 12 weeks	12	-12	Wait 1 hour	1	-1	No	No	Yes	Yes	30 000 Ft	94.3663	-94.3663	4			3			Women	65+	Primary	Central Hungary	Budapest	1357531
20360824	1	299	1	4	Yes	Next day	0	0	No waiting	0	0	Yes	Yes	No	No	5 000 Ft	15.7277	-15.7277	4			3			Women	65+	Primary	Central Hungary	Budapest	1357531
20360824	1	300	1	5	No	In 6 weeks	6	-6	Wait 2 hours	2	-2	Yes	No	No	No	15 000 Ft	47.1832	-47.1832	4			3			Women	65+	Primary	Central Hungary	Budapest	1357531
20360824	1	300	0	5	Yes	In 12 weeks	12	-12	Wait 4 hours	4	-4	No	Yes	Yes	Yes	5 000 Ft	15.7277	-15.7277	4			3			Women	65+	Primary	Central Hungary	Budapest	1357531
20370629	1	301	1	1	Yes	Next day	0	0	Wait 4 hours	4	-4	Yes	No	Yes	No	0 Ft	0	0	4			3			Women	35-64	Tertiary	Central Hungary	Budapest	1357531
20370629	1	301	0	1	No	In 12 weeks	12	-12	Wait 2 hours	2	-2	No	Yes	No	Yes	5 000 Ft	15.7277	-15.7277	4			3			Women	35-64	Tertiary	Central Hungary	Budapest	1357531
20370629	1	302	1	2	No	In 6 weeks	6	-6	Wait 2 hours	2	-2	No	No	Yes	No	30 000 Ft	94.3663	-94.3663	4			3			Women	35-64	Tertiary	Central Hungary	Budapest	1357531
20370629	1	302	0	2	Yes	In 2 weeks	2	-2	Wait 1 hour	1	-1	Yes	Yes	No	Yes	0 Ft	0	0	4			3			Women	35-64	Tertiary	Central Hungary	Budapest	1357531
20370629	1	303	0	3	Yes	Next day	0	0	No waiting	0	0	No	No	No	Yes	0 Ft	0	0	4			3			Women	35-64	Tertiary	Central Hungary	Budapest	1357531
20370629	1	303	1	3	No	In 2 weeks	2	-2	Wait 4 hours	4	-4	Yes	Yes	Yes	No	15 000 Ft	47.1832	-47.1832	4			3			Women	35-64	Tertiary	Central Hungary	Budapest	1357531
20370629	1	304	0	4	No	In 12 weeks	12	-12	Wait 1 hour	1	-1	No	No	Yes	Yes	30 000 Ft	94.3663	-94.3663	4			3			Women	35-64	Tertiary	Central Hungary	Budapest	1357531
20370629	1	304	1	4	Yes	Next day	0	0	No waiting	0	0	Yes	Yes	No	No	5 000 Ft	15.7277	-15.7277	4			3			Women	35-64	Tertiary	Central Hungary	Budapest	1357531
20370629	1	305	0	5	Yes	In 12 weeks	12	-12	Wait 4 hours	4	-4	No	Yes	Yes	Yes	5 000 Ft	15.7277	-15.7277	4			3			Women	35-64	Tertiary	Central Hungary	Budapest	1357531
20370629	1	305	1	5	No	In 6 weeks	6	-6	Wait 2 hours	2	-2	Yes	No	No	No	15 000 Ft	47.1832	-47.1832	4			3			Women	35-64	Tertiary	Central Hungary	Budapest	1357531
20371418	1	306	1	1	Yes	Next day	0	0	Wait 4 hours	4	-4	Yes	No	Yes	No	0 Ft	0	0	4			3			Men	65+	Secondary	Central Hungary	Other city	1357531
20371418	1	306	0	1	No	In 12 weeks	12	-12	Wait 2 hours	2	-2	No	Yes	No	Yes	5 000 Ft	15.7277	-15.7277	4			3			Men	65+	Secondary	Central Hungary	Other city	1357531
20371418	1	307	0	2	Yes	In 2 weeks	2	-2	Wait 1 hour	1	-1	Yes	Yes	No	Yes	0 Ft	0	0	4			3			Men	65+	Secondary	Central Hungary	Other city	1357531
20371418	1	307	1	2	No	In 6 weeks	6	-6	Wait 2 hours	2	-2	No	No	Yes	No	30 000 Ft	94.3663	-94.3663	4			3			Men	65+	Secondary	Central Hungary	Other city	1357531
20371418	1	308	1	3	No	In 2 weeks	2	-2	Wait 4 hours	4	-4	Yes	Yes	Yes	No	15 000 Ft	47.1832	-47.1832	4			3			Men	65+	Secondary	Central Hungary	Other city	1357531
20371418	1	308	0	3	Yes	Next day	0	0	No waiting	0	0	No	No	No	Yes	0 Ft	0	0	4			3			Men	65+	Secondary	Central Hungary	Other city	1357531
20371418	1	309	1	4	Yes	Next day	0	0	No waiting	0	0	Yes	Yes	No	No	5 000 Ft	15.7277	-15.7277	4			3			Men	65+	Secondary	Central Hungary	Other city	1357531
20371418	1	309	0	4	No	In 12 weeks	12	-12	Wait 1 hour	1	-1	No	No	Yes	Yes	30 000 Ft	94.3663	-94.3663	4			3			Men	65+	Secondary	Central Hungary	Other city	1357531
20371418	1	310	0	5	Yes	In 12 weeks	12	-12	Wait 4 hours	4	-4	No	Yes	Yes	Yes	5 000 Ft	15.7277	-15.7277	4			3			Men	65+	Secondary	Central Hungary	Other city	1357531
20371418	1	310	1	5	No	In 6 weeks	6	-6	Wait 2 hours	2	-2	Yes	No	No	No	15 000 Ft	47.1832	-47.1832	4			3			Men	65+	Secondary	Central Hungary	Other city	1357531
20372964	1	311	0	1	Yes	In 12 weeks	12	-12	Wait 2 hours	2	-2	No	Yes	No	Yes	5 000 Ft	15.7277	-15.7277	4			3			Men	35-64	Tertiary	Western Hungary	Village	1357531
20372964	1	311	1	1	No	Next day	0	0	Wait 4 hours	4	-4	Yes	No	Yes	No	0 Ft	0	0	4			3			Men	35-64	Tertiary	Western Hungary	Village	1357531
20372964	1	312	0	2	Yes	In 2 weeks	2	-2	Wait 1 hour	1	-1	Yes	Yes	No	Yes	0 Ft	0	0	4			3			Men	35-64	Tertiary	Western Hungary	Village	1357531
20372964	1	312	1	2	No	In 6 weeks	6	-6	Wait 2 hours	2	-2	No	No	Yes	No	30 000 Ft	94.3663	-94.3663	4			3			Men	35-64	Tertiary	Western Hungary	Village	1357531
20372964	1	313	1	3	Yes	In 2 weeks	2	-2	Wait 4 hours	4	-4	Yes	Yes	Yes	No	15 000 Ft	47.1832	-47.1832	4			3			Men	35-64	Tertiary	Western Hungary	Village	1357531
20372964	1	313	0	3	No	Next day	0	0	No waiting	0	0	No	No	No	Yes	0 Ft	0	0	4			3			Men	35-64	Tertiary	Western Hungary	Village	1357531
20372964	1	314	1	4	Yes	Next day	0	0	No waiting	0	0	Yes	Yes	No	No	5 000 Ft	15.7277	-15.7277	4			3			Men	35-64	Tertiary	Western Hungary	Village	1357531
20372964	1	314	0	4	No	In 12 weeks	12	-12	Wait 1 hour	1	-1	No	No	Yes	Yes	30 000 Ft	94.3663	-94.3663	4			3			Men	35-64	Tertiary	Western Hungary	Village	1357531
20372964	1	315	0	5	Yes	In 12 weeks	12	-12	Wait 4 hours	4	-4	No	Yes	Yes	Yes	5 000 Ft	15.7277	-15.7277	4			3			Men	35-64	Tertiary	Western Hungary	Village	1357531
20372964	1	315	1	5	No	In 6 weeks	6	-6	Wait 2 hours	2	-2	Yes	No	No	No	15 000 Ft	47.1832	-47.1832	4			3			Men	35-64	Tertiary	Western Hungary	Village	1357531
20375591	1	316	0	1	No	In 12 weeks	12	-12	Wait 2 hours	2	-2	No	Yes	No	Yes	5 000 Ft	15.7277	-15.7277	2		2				Men	18-34	Tertiary	Western Hungary	Other city	1357531
20375591	1	316	1	1	Yes	Next day	0	0	Wait 4 hours	4	-4	Yes	No	Yes	No	0 Ft	0	0	2		2				Men	18-34	Tertiary	Western Hungary	Other city	1357531
20375591	1	317	0	2	Yes	In 2 weeks	2	-2	Wait 1 hour	1	-1	Yes	Yes	No	Yes	0 Ft	0	0	2		2				Men	18-34	Tertiary	Western Hungary	Other city	1357531
20375591	1	317	1	2	No	In 6 weeks	6	-6	Wait 2 hours	2	-2	No	No	Yes	No	30 000 Ft	94.3663	-94.3663	2		2				Men	18-34	Tertiary	Western Hungary	Other city	1357531
20375591	1	318	0	3	No	Next day	0	0	No waiting	0	0	No	No	No	Yes	0 Ft	0	0	2		2				Men	18-34	Tertiary	Western Hungary	Other city	1357531
20375591	1	318	1	3	Yes	In 2 weeks	2	-2	Wait 4 hours	4	-4	Yes	Yes	Yes	No	15 000 Ft	47.1832	-47.1832	2		2				Men	18-34	Tertiary	Western Hungary	Other city	1357531
20375591	1	319	1	4	Yes	Next day	0	0	No waiting	0	0	Yes	Yes	No	No	5 000 Ft	15.7277	-15.7277	2		2				Men	18-34	Tertiary	Western Hungary	Other city	1357531
20375591	1	319	0	4	No	In 12 weeks	12	-12	Wait 1 hour	1	-1	No	No	Yes	Yes	30 000 Ft	94.3663	-94.3663	2		2				Men	18-34	Tertiary	Western Hungary	Other city	1357531
20375591	1	320	0	5	Yes	In 12 weeks	12	-12	Wait 4 hours	4	-4	No	Yes	Yes	Yes	5 000 Ft	15.7277	-15.7277	2		2				Men	18-34	Tertiary	Western Hungary	Other city	1357531
20375591	1	320	1	5	No	In 6 weeks	6	-6	Wait 2 hours	2	-2	Yes	No	No	No	15 000 Ft	47.1832	-47.1832	2		2				Men	18-34	Tertiary	Western Hungary	Other city	1357531
20375654	1	321	0	1	No	In 12 weeks	12	-12	Wait 2 hours	2	-2	No	Yes	No	Yes	5 000 Ft	15.7277	-15.7277	1						Women	35-64	Primary	Western Hungary	Other city	1357531
20375654	1	321	1	1	Yes	Next day	0	0	Wait 4 hours	4	-4	Yes	No	Yes	No	0 Ft	0	0	1						Women	35-64	Primary	Western Hungary	Other city	1357531
20375654	1	322	0	2	Yes	In 2 weeks	2	-2	Wait 1 hour	1	-1	Yes	Yes	No	Yes	0 Ft	0	0	1						Women	35-64	Primary	Western Hungary	Other city	1357531
20375654	1	322	1	2	No	In 6 weeks	6	-6	Wait 2 hours	2	-2	No	No	Yes	No	30 000 Ft	94.3663	-94.3663	1						Women	35-64	Primary	Western Hungary	Other city	1357531
20375654	1	323	0	3	Yes	Next day	0	0	No waiting	0	0	No	No	No	Yes	0 Ft	0	0	1						Women	35-64	Primary	Western Hungary	Other city	1357531
20375654	1	323	1	3	No	In 2 weeks	2	-2	Wait 4 hours	4	-4	Yes	Yes	Yes	No	15 000 Ft	47.1832	-47.1832	1						Women	35-64	Primary	Western Hungary	Other city	1357531
20375654	1	324	0	4	No	In 12 weeks	12	-12	Wait 1 hour	1	-1	No	No	Yes	Yes	30 000 Ft	94.3663	-94.3663	1						Women	35-64	Primary	Western Hungary	Other city	1357531
20375654	1	324	1	4	Yes	Next day	0	0	No waiting	0	0	Yes	Yes	No	No	5 000 Ft	15.7277	-15.7277	1						Women	35-64	Primary	Western Hungary	Other city	1357531
20375654	1	325	0	5	No	In 12 weeks	12	-12	Wait 4 hours	4	-4	No	Yes	Yes	Yes	5 000 Ft	15.7277	-15.7277	1						Women	35-64	Primary	Western Hungary	Other city	1357531
20375654	1	325	1	5	Yes	In 6 weeks	6	-6	Wait 2 hours	2	-2	Yes	No	No	No	15 000 Ft	47.1832	-47.1832	1						Women	35-64	Primary	Western Hungary	Other city	1357531
20377125	1	326	1	1	Yes	Next day	0	0	Wait 4 hours	4	-4	Yes	No	Yes	No	0 Ft	0	0	4			3			Women	35-64	Secondary	Western Hungary	Other city	1357531
20377125	1	326	0	1	No	In 12 weeks	12	-12	Wait 2 hours	2	-2	No	Yes	No	Yes	5 000 Ft	15.7277	-15.7277	4			3			Women	35-64	Secondary	Western Hungary	Other city	1357531
20377125	1	327	1	2	No	In 6 weeks	6	-6	Wait 2 hours	2	-2	No	No	Yes	No	30 000 Ft	94.3663	-94.3663	4			3			Women	35-64	Secondary	Western Hungary	Other city	1357531
20377125	1	327	0	2	Yes	In 2 weeks	2	-2	Wait 1 hour	1	-1	Yes	Yes	No	Yes	0 Ft	0	0	4			3			Women	35-64	Secondary	Western Hungary	Other city	1357531
20377125	1	328	1	3	No	In 2 weeks	2	-2	Wait 4 hours	4	-4	Yes	Yes	Yes	No	15 000 Ft	47.1832	-47.1832	4			3			Women	35-64	Secondary	Western Hungary	Other city	1357531
20377125	1	328	0	3	Yes	Next day	0	0	No waiting	0	0	No	No	No	Yes	0 Ft	0	0	4			3			Women	35-64	Secondary	Western Hungary	Other city	1357531
20377125	1	329	1	4	Yes	Next day	0	0	No waiting	0	0	Yes	Yes	No	No	5 000 Ft	15.7277	-15.7277	4			3			Women	35-64	Secondary	Western Hungary	Other city	1357531
20377125	1	329	0	4	No	In 12 weeks	12	-12	Wait 1 hour	1	-1	No	No	Yes	Yes	30 000 Ft	94.3663	-94.3663	4			3			Women	35-64	Secondary	Western Hungary	Other city	1357531
20377125	1	330	1	5	No	In 6 weeks	6	-6	Wait 2 hours	2	-2	Yes	No	No	No	15 000 Ft	47.1832	-47.1832	4			3			Women	35-64	Secondary	Western Hungary	Other city	1357531
20377125	1	330	0	5	Yes	In 12 weeks	12	-12	Wait 4 hours	4	-4	No	Yes	Yes	Yes	5 000 Ft	15.7277	-15.7277	4			3			Women	35-64	Secondary	Western Hungary	Other city	1357531
20382913	1	331	1	1	Yes	Next day	0	0	Wait 4 hours	4	-4	Yes	No	Yes	No	0 Ft	0	0	4			3			Women	35-64	Secondary	Central Hungary	Other city	1357531
20382913	1	331	0	1	No	In 12 weeks	12	-12	Wait 2 hours	2	-2	No	Yes	No	Yes	5 000 Ft	15.7277	-15.7277	4			3			Women	35-64	Secondary	Central Hungary	Other city	1357531
20382913	1	332	1	2	No	In 6 weeks	6	-6	Wait 2 hours	2	-2	No	No	Yes	No	30 000 Ft	94.3663	-94.3663	4			3			Women	35-64	Secondary	Central Hungary	Other city	1357531
20382913	1	332	0	2	Yes	In 2 weeks	2	-2	Wait 1 hour	1	-1	Yes	Yes	No	Yes	0 Ft	0	0	4			3			Women	35-64	Secondary	Central Hungary	Other city	1357531
20382913	1	333	1	3	No	In 2 weeks	2	-2	Wait 4 hours	4	-4	Yes	Yes	Yes	No	15 000 Ft	47.1832	-47.1832	4			3			Women	35-64	Secondary	Central Hungary	Other city	1357531
20382913	1	333	0	3	Yes	Next day	0	0	No waiting	0	0	No	No	No	Yes	0 Ft	0	0	4			3			Women	35-64	Secondary	Central Hungary	Other city	1357531
20382913	1	334	1	4	Yes	Next day	0	0	No waiting	0	0	Yes	Yes	No	No	5 000 Ft	15.7277	-15.7277	4			3			Women	35-64	Secondary	Central Hungary	Other city	1357531
20382913	1	334	0	4	No	In 12 weeks	12	-12	Wait 1 hour	1	-1	No	No	Yes	Yes	30 000 Ft	94.3663	-94.3663	4			3			Women	35-64	Secondary	Central Hungary	Other city	1357531
20382913	1	335	1	5	Yes	In 6 weeks	6	-6	Wait 2 hours	2	-2	Yes	No	No	No	15 000 Ft	47.1832	-47.1832	4			3			Women	35-64	Secondary	Central Hungary	Other city	1357531
20382913	1	335	0	5	No	In 12 weeks	12	-12	Wait 4 hours	4	-4	No	Yes	Yes	Yes	5 000 Ft	15.7277	-15.7277	4			3			Women	35-64	Secondary	Central Hungary	Other city	1357531
20383823	1	336	0	1	No	In 12 weeks	12	-12	Wait 2 hours	2	-2	No	Yes	No	Yes	5 000 Ft	15.7277	-15.7277	4					5	Women	35-64	Primary	Eastern Hungary	Other city	1357531
20383823	1	336	1	1	Yes	Next day	0	0	Wait 4 hours	4	-4	Yes	No	Yes	No	0 Ft	0	0	4					5	Women	35-64	Primary	Eastern Hungary	Other city	1357531
20383823	1	337	1	2	No	In 6 weeks	6	-6	Wait 2 hours	2	-2	No	No	Yes	No	30 000 Ft	94.3663	-94.3663	4					5	Women	35-64	Primary	Eastern Hungary	Other city	1357531
20383823	1	337	0	2	Yes	In 2 weeks	2	-2	Wait 1 hour	1	-1	Yes	Yes	No	Yes	0 Ft	0	0	4					5	Women	35-64	Primary	Eastern Hungary	Other city	1357531
20383823	1	338	0	3	Yes	Next day	0	0	No waiting	0	0	No	No	No	Yes	0 Ft	0	0	4					5	Women	35-64	Primary	Eastern Hungary	Other city	1357531
20383823	1	338	1	3	No	In 2 weeks	2	-2	Wait 4 hours	4	-4	Yes	Yes	Yes	No	15 000 Ft	47.1832	-47.1832	4					5	Women	35-64	Primary	Eastern Hungary	Other city	1357531
20383823	1	339	1	4	Yes	Next day	0	0	No waiting	0	0	Yes	Yes	No	No	5 000 Ft	15.7277	-15.7277	4					5	Women	35-64	Primary	Eastern Hungary	Other city	1357531
20383823	1	339	0	4	No	In 12 weeks	12	-12	Wait 1 hour	1	-1	No	No	Yes	Yes	30 000 Ft	94.3663	-94.3663	4					5	Women	35-64	Primary	Eastern Hungary	Other city	1357531
20383823	1	340	0	5	Yes	In 12 weeks	12	-12	Wait 4 hours	4	-4	No	Yes	Yes	Yes	5 000 Ft	15.7277	-15.7277	4					5	Women	35-64	Primary	Eastern Hungary	Other city	1357531
20383823	1	340	1	5	No	In 6 weeks	6	-6	Wait 2 hours	2	-2	Yes	No	No	No	15 000 Ft	47.1832	-47.1832	4					5	Women	35-64	Primary	Eastern Hungary	Other city	1357531
20389200	1	341	0	1	No	In 12 weeks	12	-12	Wait 2 hours	2	-2	No	Yes	No	Yes	5 000 Ft	15.7277	-15.7277	4					5	Women	35-64	Primary	Eastern Hungary	Other city	1357531
20389200	1	341	1	1	Yes	Next day	0	0	Wait 4 hours	4	-4	Yes	No	Yes	No	0 Ft	0	0	4					5	Women	35-64	Primary	Eastern Hungary	Other city	1357531
20389200	1	342	1	2	No	In 6 weeks	6	-6	Wait 2 hours	2	-2	No	No	Yes	No	30 000 Ft	94.3663	-94.3663	4					5	Women	35-64	Primary	Eastern Hungary	Other city	1357531
20389200	1	342	0	2	Yes	In 2 weeks	2	-2	Wait 1 hour	1	-1	Yes	Yes	No	Yes	0 Ft	0	0	4					5	Women	35-64	Primary	Eastern Hungary	Other city	1357531
20389200	1	343	1	3	No	In 2 weeks	2	-2	Wait 4 hours	4	-4	Yes	Yes	Yes	No	15 000 Ft	47.1832	-47.1832	4					5	Women	35-64	Primary	Eastern Hungary	Other city	1357531
20389200	1	343	0	3	Yes	Next day	0	0	No waiting	0	0	No	No	No	Yes	0 Ft	0	0	4					5	Women	35-64	Primary	Eastern Hungary	Other city	1357531
20389200	1	344	0	4	No	In 12 weeks	12	-12	Wait 1 hour	1	-1	No	No	Yes	Yes	30 000 Ft	94.3663	-94.3663	4					5	Women	35-64	Primary	Eastern Hungary	Other city	1357531
20389200	1	344	1	4	Yes	Next day	0	0	No waiting	0	0	Yes	Yes	No	No	5 000 Ft	15.7277	-15.7277	4					5	Women	35-64	Primary	Eastern Hungary	Other city	1357531
20389200	1	345	0	5	Yes	In 12 weeks	12	-12	Wait 4 hours	4	-4	No	Yes	Yes	Yes	5 000 Ft	15.7277	-15.7277	4					5	Women	35-64	Primary	Eastern Hungary	Other city	1357531
20389200	1	345	1	5	No	In 6 weeks	6	-6	Wait 2 hours	2	-2	Yes	No	No	No	15 000 Ft	47.1832	-47.1832	4					5	Women	35-64	Primary	Eastern Hungary	Other city	1357531
20395629	1	346	1	1	Yes	Next day	0	0	Wait 4 hours	4	-4	Yes	No	Yes	No	0 Ft	0	0	4			3			Men	35-64	Tertiary	Central Hungary	Budapest	1357531
20395629	1	346	0	1	No	In 12 weeks	12	-12	Wait 2 hours	2	-2	No	Yes	No	Yes	5 000 Ft	15.7277	-15.7277	4			3			Men	35-64	Tertiary	Central Hungary	Budapest	1357531
20395629	1	347	1	2	No	In 6 weeks	6	-6	Wait 2 hours	2	-2	No	No	Yes	No	30 000 Ft	94.3663	-94.3663	4			3			Men	35-64	Tertiary	Central Hungary	Budapest	1357531
20395629	1	347	0	2	Yes	In 2 weeks	2	-2	Wait 1 hour	1	-1	Yes	Yes	No	Yes	0 Ft	0	0	4			3			Men	35-64	Tertiary	Central Hungary	Budapest	1357531
20395629	1	348	1	3	Yes	In 2 weeks	2	-2	Wait 4 hours	4	-4	Yes	Yes	Yes	No	15 000 Ft	47.1832	-47.1832	4			3			Men	35-64	Tertiary	Central Hungary	Budapest	1357531
20395629	1	348	0	3	No	Next day	0	0	No waiting	0	0	No	No	No	Yes	0 Ft	0	0	4			3			Men	35-64	Tertiary	Central Hungary	Budapest	1357531
20395629	1	349	1	4	Yes	Next day	0	0	No waiting	0	0	Yes	Yes	No	No	5 000 Ft	15.7277	-15.7277	4			3			Men	35-64	Tertiary	Central Hungary	Budapest	1357531
20395629	1	349	0	4	No	In 12 weeks	12	-12	Wait 1 hour	1	-1	No	No	Yes	Yes	30 000 Ft	94.3663	-94.3663	4			3			Men	35-64	Tertiary	Central Hungary	Budapest	1357531
20395629	1	350	0	5	Yes	In 12 weeks	12	-12	Wait 4 hours	4	-4	No	Yes	Yes	Yes	5 000 Ft	15.7277	-15.7277	4			3			Men	35-64	Tertiary	Central Hungary	Budapest	1357531
20395629	1	350	1	5	No	In 6 weeks	6	-6	Wait 2 hours	2	-2	Yes	No	No	No	15 000 Ft	47.1832	-47.1832	4			3			Men	35-64	Tertiary	Central Hungary	Budapest	1357531
20396040	1	351	0	1	No	In 12 weeks	12	-12	Wait 2 hours	2	-2	No	Yes	No	Yes	5 000 Ft	15.7277	-15.7277	5			3			Women	65+	Secondary	Eastern Hungary	Other city	1357531
20396040	1	351	1	1	Yes	Next day	0	0	Wait 4 hours	4	-4	Yes	No	Yes	No	0 Ft	0	0	5			3			Women	65+	Secondary	Eastern Hungary	Other city	1357531
20396040	1	352	0	2	No	In 2 weeks	2	-2	Wait 1 hour	1	-1	Yes	Yes	No	Yes	0 Ft	0	0	5			3			Women	65+	Secondary	Eastern Hungary	Other city	1357531
20396040	1	352	1	2	Yes	In 6 weeks	6	-6	Wait 2 hours	2	-2	No	No	Yes	No	30 000 Ft	94.3663	-94.3663	5			3			Women	65+	Secondary	Eastern Hungary	Other city	1357531
20396040	1	353	0	3	No	Next day	0	0	No waiting	0	0	No	No	No	Yes	0 Ft	0	0	5			3			Women	65+	Secondary	Eastern Hungary	Other city	1357531
20396040	1	353	1	3	Yes	In 2 weeks	2	-2	Wait 4 hours	4	-4	Yes	Yes	Yes	No	15 000 Ft	47.1832	-47.1832	5			3			Women	65+	Secondary	Eastern Hungary	Other city	1357531
20396040	1	354	1	4	No	Next day	0	0	No waiting	0	0	Yes	Yes	No	No	5 000 Ft	15.7277	-15.7277	5			3			Women	65+	Secondary	Eastern Hungary	Other city	1357531
20396040	1	354	0	4	Yes	In 12 weeks	12	-12	Wait 1 hour	1	-1	No	No	Yes	Yes	30 000 Ft	94.3663	-94.3663	5			3			Women	65+	Secondary	Eastern Hungary	Other city	1357531
20396040	1	355	1	5	No	In 6 weeks	6	-6	Wait 2 hours	2	-2	Yes	No	No	No	15 000 Ft	47.1832	-47.1832	5			3			Women	65+	Secondary	Eastern Hungary	Other city	1357531
20396040	1	355	0	5	Yes	In 12 weeks	12	-12	Wait 4 hours	4	-4	No	Yes	Yes	Yes	5 000 Ft	15.7277	-15.7277	5			3			Women	65+	Secondary	Eastern Hungary	Other city	1357531
20401178	1	356	1	1	Yes	Next day	0	0	Wait 4 hours	4	-4	Yes	No	Yes	No	0 Ft	0	0	5			3			Men	65+	Secondary	Central Hungary	Budapest	1357531
20401178	1	356	0	1	No	In 12 weeks	12	-12	Wait 2 hours	2	-2	No	Yes	No	Yes	5 000 Ft	15.7277	-15.7277	5			3			Men	65+	Secondary	Central Hungary	Budapest	1357531
20401178	1	357	1	2	No	In 6 weeks	6	-6	Wait 2 hours	2	-2	No	No	Yes	No	30 000 Ft	94.3663	-94.3663	5			3			Men	65+	Secondary	Central Hungary	Budapest	1357531
20401178	1	357	0	2	Yes	In 2 weeks	2	-2	Wait 1 hour	1	-1	Yes	Yes	No	Yes	0 Ft	0	0	5			3			Men	65+	Secondary	Central Hungary	Budapest	1357531
20401178	1	358	0	3	No	Next day	0	0	No waiting	0	0	No	No	No	Yes	0 Ft	0	0	5			3			Men	65+	Secondary	Central Hungary	Budapest	1357531
20401178	1	358	1	3	Yes	In 2 weeks	2	-2	Wait 4 hours	4	-4	Yes	Yes	Yes	No	15 000 Ft	47.1832	-47.1832	5			3			Men	65+	Secondary	Central Hungary	Budapest	1357531
20401178	1	359	1	4	Yes	Next day	0	0	No waiting	0	0	Yes	Yes	No	No	5 000 Ft	15.7277	-15.7277	5			3			Men	65+	Secondary	Central Hungary	Budapest	1357531
20401178	1	359	0	4	No	In 12 weeks	12	-12	Wait 1 hour	1	-1	No	No	Yes	Yes	30 000 Ft	94.3663	-94.3663	5			3			Men	65+	Secondary	Central Hungary	Budapest	1357531
20401178	1	360	0	5	Yes	In 12 weeks	12	-12	Wait 4 hours	4	-4	No	Yes	Yes	Yes	5 000 Ft	15.7277	-15.7277	5			3			Men	65+	Secondary	Central Hungary	Budapest	1357531
20401178	1	360	1	5	No	In 6 weeks	6	-6	Wait 2 hours	2	-2	Yes	No	No	No	15 000 Ft	47.1832	-47.1832	5			3			Men	65+	Secondary	Central Hungary	Budapest	1357531
20402402	1	361	1	1	Yes	Next day	0	0	Wait 4 hours	4	-4	Yes	No	Yes	No	0 Ft	0	0	7			3		5	Men	35-64	Tertiary	Eastern Hungary	Other city	1357531
20402402	1	361	0	1	No	In 12 weeks	12	-12	Wait 2 hours	2	-2	No	Yes	No	Yes	5 000 Ft	15.7277	-15.7277	7			3		5	Men	35-64	Tertiary	Eastern Hungary	Other city	1357531
20402402	1	362	1	2	No	In 6 weeks	6	-6	Wait 2 hours	2	-2	No	No	Yes	No	30 000 Ft	94.3663	-94.3663	7			3		5	Men	35-64	Tertiary	Eastern Hungary	Other city	1357531
20402402	1	362	0	2	Yes	In 2 weeks	2	-2	Wait 1 hour	1	-1	Yes	Yes	No	Yes	0 Ft	0	0	7			3		5	Men	35-64	Tertiary	Eastern Hungary	Other city	1357531
20402402	1	363	0	3	Yes	Next day	0	0	No waiting	0	0	No	No	No	Yes	0 Ft	0	0	7			3		5	Men	35-64	Tertiary	Eastern Hungary	Other city	1357531
20402402	1	363	1	3	No	In 2 weeks	2	-2	Wait 4 hours	4	-4	Yes	Yes	Yes	No	15 000 Ft	47.1832	-47.1832	7			3		5	Men	35-64	Tertiary	Eastern Hungary	Other city	1357531
20402402	1	364	0	4	No	In 12 weeks	12	-12	Wait 1 hour	1	-1	No	No	Yes	Yes	30 000 Ft	94.3663	-94.3663	7			3		5	Men	35-64	Tertiary	Eastern Hungary	Other city	1357531
20402402	1	364	1	4	Yes	Next day	0	0	No waiting	0	0	Yes	Yes	No	No	5 000 Ft	15.7277	-15.7277	7			3		5	Men	35-64	Tertiary	Eastern Hungary	Other city	1357531
20402402	1	365	1	5	No	In 6 weeks	6	-6	Wait 2 hours	2	-2	Yes	No	No	No	15 000 Ft	47.1832	-47.1832	7			3		5	Men	35-64	Tertiary	Eastern Hungary	Other city	1357531
20402402	1	365	0	5	Yes	In 12 weeks	12	-12	Wait 4 hours	4	-4	No	Yes	Yes	Yes	5 000 Ft	15.7277	-15.7277	7			3		5	Men	35-64	Tertiary	Eastern Hungary	Other city	1357531
20407451	1	366	0	1	No	In 12 weeks	12	-12	Wait 2 hours	2	-2	No	Yes	No	Yes	5 000 Ft	15.7277	-15.7277	2			3			Men	18-34	Tertiary	Central Hungary	Budapest	1357531
20407451	1	366	1	1	Yes	Next day	0	0	Wait 4 hours	4	-4	Yes	No	Yes	No	0 Ft	0	0	2			3			Men	18-34	Tertiary	Central Hungary	Budapest	1357531
20407451	1	367	1	2	No	In 6 weeks	6	-6	Wait 2 hours	2	-2	No	No	Yes	No	30 000 Ft	94.3663	-94.3663	2			3			Men	18-34	Tertiary	Central Hungary	Budapest	1357531
20407451	1	367	0	2	Yes	In 2 weeks	2	-2	Wait 1 hour	1	-1	Yes	Yes	No	Yes	0 Ft	0	0	2			3			Men	18-34	Tertiary	Central Hungary	Budapest	1357531
20407451	1	368	1	3	Yes	In 2 weeks	2	-2	Wait 4 hours	4	-4	Yes	Yes	Yes	No	15 000 Ft	47.1832	-47.1832	2			3			Men	18-34	Tertiary	Central Hungary	Budapest	1357531
20407451	1	368	0	3	No	Next day	0	0	No waiting	0	0	No	No	No	Yes	0 Ft	0	0	2			3			Men	18-34	Tertiary	Central Hungary	Budapest	1357531
20407451	1	369	1	4	Yes	Next day	0	0	No waiting	0	0	Yes	Yes	No	No	5 000 Ft	15.7277	-15.7277	2			3			Men	18-34	Tertiary	Central Hungary	Budapest	1357531
20407451	1	369	0	4	No	In 12 weeks	12	-12	Wait 1 hour	1	-1	No	No	Yes	Yes	30 000 Ft	94.3663	-94.3663	2			3			Men	18-34	Tertiary	Central Hungary	Budapest	1357531
20407451	1	370	1	5	Yes	In 6 weeks	6	-6	Wait 2 hours	2	-2	Yes	No	No	No	15 000 Ft	47.1832	-47.1832	2			3			Men	18-34	Tertiary	Central Hungary	Budapest	1357531
20407451	1	370	0	5	No	In 12 weeks	12	-12	Wait 4 hours	4	-4	No	Yes	Yes	Yes	5 000 Ft	15.7277	-15.7277	2			3			Men	18-34	Tertiary	Central Hungary	Budapest	1357531
20413950	1	371	0	1	No	In 12 weeks	12	-12	Wait 2 hours	2	-2	No	Yes	No	Yes	5 000 Ft	15.7277	-15.7277	3			3			Men	65+	Secondary	Eastern Hungary	Other city	1357531
20413950	1	371	1	1	Yes	Next day	0	0	Wait 4 hours	4	-4	Yes	No	Yes	No	0 Ft	0	0	3			3			Men	65+	Secondary	Eastern Hungary	Other city	1357531
20413950	1	372	0	2	Yes	In 2 weeks	2	-2	Wait 1 hour	1	-1	Yes	Yes	No	Yes	0 Ft	0	0	3			3			Men	65+	Secondary	Eastern Hungary	Other city	1357531
20413950	1	372	1	2	No	In 6 weeks	6	-6	Wait 2 hours	2	-2	No	No	Yes	No	30 000 Ft	94.3663	-94.3663	3			3			Men	65+	Secondary	Eastern Hungary	Other city	1357531
20413950	1	373	0	3	Yes	Next day	0	0	No waiting	0	0	No	No	No	Yes	0 Ft	0	0	3			3			Men	65+	Secondary	Eastern Hungary	Other city	1357531
20413950	1	373	1	3	No	In 2 weeks	2	-2	Wait 4 hours	4	-4	Yes	Yes	Yes	No	15 000 Ft	47.1832	-47.1832	3			3			Men	65+	Secondary	Eastern Hungary	Other city	1357531
20413950	1	374	1	4	Yes	Next day	0	0	No waiting	0	0	Yes	Yes	No	No	5 000 Ft	15.7277	-15.7277	3			3			Men	65+	Secondary	Eastern Hungary	Other city	1357531
20413950	1	374	0	4	No	In 12 weeks	12	-12	Wait 1 hour	1	-1	No	No	Yes	Yes	30 000 Ft	94.3663	-94.3663	3			3			Men	65+	Secondary	Eastern Hungary	Other city	1357531
20413950	1	375	1	5	No	In 6 weeks	6	-6	Wait 2 hours	2	-2	Yes	No	No	No	15 000 Ft	47.1832	-47.1832	3			3			Men	65+	Secondary	Eastern Hungary	Other city	1357531
20413950	1	375	0	5	Yes	In 12 weeks	12	-12	Wait 4 hours	4	-4	No	Yes	Yes	Yes	5 000 Ft	15.7277	-15.7277	3			3			Men	65+	Secondary	Eastern Hungary	Other city	1357531
20417862	1	376	0	1	No	In 12 weeks	12	-12	Wait 2 hours	2	-2	No	Yes	No	Yes	5 000 Ft	15.7277	-15.7277	5			3			Men	35-64	Primary	Central Hungary	Budapest	1357531
20417862	1	376	1	1	Yes	Next day	0	0	Wait 4 hours	4	-4	Yes	No	Yes	No	0 Ft	0	0	5			3			Men	35-64	Primary	Central Hungary	Budapest	1357531
20417862	1	377	1	2	No	In 6 weeks	6	-6	Wait 2 hours	2	-2	No	No	Yes	No	30 000 Ft	94.3663	-94.3663	5			3			Men	35-64	Primary	Central Hungary	Budapest	1357531
20417862	1	377	0	2	Yes	In 2 weeks	2	-2	Wait 1 hour	1	-1	Yes	Yes	No	Yes	0 Ft	0	0	5			3			Men	35-64	Primary	Central Hungary	Budapest	1357531
20417862	1	378	1	3	No	In 2 weeks	2	-2	Wait 4 hours	4	-4	Yes	Yes	Yes	No	15 000 Ft	47.1832	-47.1832	5			3			Men	35-64	Primary	Central Hungary	Budapest	1357531
20417862	1	378	0	3	Yes	Next day	0	0	No waiting	0	0	No	No	No	Yes	0 Ft	0	0	5			3			Men	35-64	Primary	Central Hungary	Budapest	1357531
20417862	1	379	1	4	No	Next day	0	0	No waiting	0	0	Yes	Yes	No	No	5 000 Ft	15.7277	-15.7277	5			3			Men	35-64	Primary	Central Hungary	Budapest	1357531
20417862	1	379	0	4	Yes	In 12 weeks	12	-12	Wait 1 hour	1	-1	No	No	Yes	Yes	30 000 Ft	94.3663	-94.3663	5			3			Men	35-64	Primary	Central Hungary	Budapest	1357531
20417862	1	380	0	5	No	In 12 weeks	12	-12	Wait 4 hours	4	-4	No	Yes	Yes	Yes	5 000 Ft	15.7277	-15.7277	5			3			Men	35-64	Primary	Central Hungary	Budapest	1357531
20417862	1	380	1	5	Yes	In 6 weeks	6	-6	Wait 2 hours	2	-2	Yes	No	No	No	15 000 Ft	47.1832	-47.1832	5			3			Men	35-64	Primary	Central Hungary	Budapest	1357531
20430645	1	381	1	1	Yes	Next day	0	0	Wait 4 hours	4	-4	Yes	No	Yes	No	0 Ft	0	0	7			3			Men	35-64	Secondary	Western Hungary	Other city	1357531
20430645	1	381	0	1	No	In 12 weeks	12	-12	Wait 2 hours	2	-2	No	Yes	No	Yes	5 000 Ft	15.7277	-15.7277	7			3			Men	35-64	Secondary	Western Hungary	Other city	1357531
20430645	1	382	0	2	Yes	In 2 weeks	2	-2	Wait 1 hour	1	-1	Yes	Yes	No	Yes	0 Ft	0	0	7			3			Men	35-64	Secondary	Western Hungary	Other city	1357531
20430645	1	382	1	2	No	In 6 weeks	6	-6	Wait 2 hours	2	-2	No	No	Yes	No	30 000 Ft	94.3663	-94.3663	7			3			Men	35-64	Secondary	Western Hungary	Other city	1357531
20430645	1	383	0	3	Yes	Next day	0	0	No waiting	0	0	No	No	No	Yes	0 Ft	0	0	7			3			Men	35-64	Secondary	Western Hungary	Other city	1357531
20430645	1	383	1	3	No	In 2 weeks	2	-2	Wait 4 hours	4	-4	Yes	Yes	Yes	No	15 000 Ft	47.1832	-47.1832	7			3			Men	35-64	Secondary	Western Hungary	Other city	1357531
20430645	1	384	0	4	No	In 12 weeks	12	-12	Wait 1 hour	1	-1	No	No	Yes	Yes	30 000 Ft	94.3663	-94.3663	7			3			Men	35-64	Secondary	Western Hungary	Other city	1357531
20430645	1	384	1	4	Yes	Next day	0	0	No waiting	0	0	Yes	Yes	No	No	5 000 Ft	15.7277	-15.7277	7			3			Men	35-64	Secondary	Western Hungary	Other city	1357531
20430645	1	385	1	5	No	In 6 weeks	6	-6	Wait 2 hours	2	-2	Yes	No	No	No	15 000 Ft	47.1832	-47.1832	7			3			Men	35-64	Secondary	Western Hungary	Other city	1357531
20430645	1	385	0	5	Yes	In 12 weeks	12	-12	Wait 4 hours	4	-4	No	Yes	Yes	Yes	5 000 Ft	15.7277	-15.7277	7			3			Men	35-64	Secondary	Western Hungary	Other city	1357531
20432957	1	386	0	1	No	In 12 weeks	12	-12	Wait 2 hours	2	-2	No	Yes	No	Yes	5 000 Ft	15.7277	-15.7277	3		2				Women	18-34	Tertiary	Western Hungary	Village	1357531
20432957	1	386	1	1	Yes	Next day	0	0	Wait 4 hours	4	-4	Yes	No	Yes	No	0 Ft	0	0	3		2				Women	18-34	Tertiary	Western Hungary	Village	1357531
20432957	1	387	0	2	Yes	In 2 weeks	2	-2	Wait 1 hour	1	-1	Yes	Yes	No	Yes	0 Ft	0	0	3		2				Women	18-34	Tertiary	Western Hungary	Village	1357531
20432957	1	387	1	2	No	In 6 weeks	6	-6	Wait 2 hours	2	-2	No	No	Yes	No	30 000 Ft	94.3663	-94.3663	3		2				Women	18-34	Tertiary	Western Hungary	Village	1357531
20432957	1	388	1	3	Yes	In 2 weeks	2	-2	Wait 4 hours	4	-4	Yes	Yes	Yes	No	15 000 Ft	47.1832	-47.1832	3		2				Women	18-34	Tertiary	Western Hungary	Village	1357531
20432957	1	388	0	3	No	Next day	0	0	No waiting	0	0	No	No	No	Yes	0 Ft	0	0	3		2				Women	18-34	Tertiary	Western Hungary	Village	1357531
20432957	1	389	0	4	No	In 12 weeks	12	-12	Wait 1 hour	1	-1	No	No	Yes	Yes	30 000 Ft	94.3663	-94.3663	3		2				Women	18-34	Tertiary	Western Hungary	Village	1357531
20432957	1	389	1	4	Yes	Next day	0	0	No waiting	0	0	Yes	Yes	No	No	5 000 Ft	15.7277	-15.7277	3		2				Women	18-34	Tertiary	Western Hungary	Village	1357531
20432957	1	390	0	5	Yes	In 12 weeks	12	-12	Wait 4 hours	4	-4	No	Yes	Yes	Yes	5 000 Ft	15.7277	-15.7277	3		2				Women	18-34	Tertiary	Western Hungary	Village	1357531
20432957	1	390	1	5	No	In 6 weeks	6	-6	Wait 2 hours	2	-2	Yes	No	No	No	15 000 Ft	47.1832	-47.1832	3		2				Women	18-34	Tertiary	Western Hungary	Village	1357531
20439471	1	391	0	1	No	In 12 weeks	12	-12	Wait 2 hours	2	-2	No	Yes	No	Yes	5 000 Ft	15.7277	-15.7277	4	1		3			Men	35-64	Tertiary	Eastern Hungary	Other city	1357531
20439471	1	391	1	1	Yes	Next day	0	0	Wait 4 hours	4	-4	Yes	No	Yes	No	0 Ft	0	0	4	1		3			Men	35-64	Tertiary	Eastern Hungary	Other city	1357531
20439471	1	392	1	2	No	In 6 weeks	6	-6	Wait 2 hours	2	-2	No	No	Yes	No	30 000 Ft	94.3663	-94.3663	4	1		3			Men	35-64	Tertiary	Eastern Hungary	Other city	1357531
20439471	1	392	0	2	Yes	In 2 weeks	2	-2	Wait 1 hour	1	-1	Yes	Yes	No	Yes	0 Ft	0	0	4	1		3			Men	35-64	Tertiary	Eastern Hungary	Other city	1357531
20439471	1	393	0	3	Yes	Next day	0	0	No waiting	0	0	No	No	No	Yes	0 Ft	0	0	4	1		3			Men	35-64	Tertiary	Eastern Hungary	Other city	1357531
20439471	1	393	1	3	No	In 2 weeks	2	-2	Wait 4 hours	4	-4	Yes	Yes	Yes	No	15 000 Ft	47.1832	-47.1832	4	1		3			Men	35-64	Tertiary	Eastern Hungary	Other city	1357531
20439471	1	394	1	4	Yes	Next day	0	0	No waiting	0	0	Yes	Yes	No	No	5 000 Ft	15.7277	-15.7277	4	1		3			Men	35-64	Tertiary	Eastern Hungary	Other city	1357531
20439471	1	394	0	4	No	In 12 weeks	12	-12	Wait 1 hour	1	-1	No	No	Yes	Yes	30 000 Ft	94.3663	-94.3663	4	1		3			Men	35-64	Tertiary	Eastern Hungary	Other city	1357531
20439471	1	395	0	5	Yes	In 12 weeks	12	-12	Wait 4 hours	4	-4	No	Yes	Yes	Yes	5 000 Ft	15.7277	-15.7277	4	1		3			Men	35-64	Tertiary	Eastern Hungary	Other city	1357531
20439471	1	395	1	5	No	In 6 weeks	6	-6	Wait 2 hours	2	-2	Yes	No	No	No	15 000 Ft	47.1832	-47.1832	4	1		3			Men	35-64	Tertiary	Eastern Hungary	Other city	1357531
20445226	1	396	0	1	Yes	In 12 weeks	12	-12	Wait 2 hours	2	-2	No	Yes	No	Yes	5 000 Ft	15.7277	-15.7277	6			3			Women	18-34	Tertiary	Western Hungary	Other city	1357531
20445226	1	396	1	1	No	Next day	0	0	Wait 4 hours	4	-4	Yes	No	Yes	No	0 Ft	0	0	6			3			Women	18-34	Tertiary	Western Hungary	Other city	1357531
20445226	1	397	1	2	No	In 6 weeks	6	-6	Wait 2 hours	2	-2	No	No	Yes	No	30 000 Ft	94.3663	-94.3663	6			3			Women	18-34	Tertiary	Western Hungary	Other city	1357531
20445226	1	397	0	2	Yes	In 2 weeks	2	-2	Wait 1 hour	1	-1	Yes	Yes	No	Yes	0 Ft	0	0	6			3			Women	18-34	Tertiary	Western Hungary	Other city	1357531
20445226	1	398	0	3	No	Next day	0	0	No waiting	0	0	No	No	No	Yes	0 Ft	0	0	6			3			Women	18-34	Tertiary	Western Hungary	Other city	1357531
20445226	1	398	1	3	Yes	In 2 weeks	2	-2	Wait 4 hours	4	-4	Yes	Yes	Yes	No	15 000 Ft	47.1832	-47.1832	6			3			Women	18-34	Tertiary	Western Hungary	Other city	1357531
20445226	1	399	1	4	No	Next day	0	0	No waiting	0	0	Yes	Yes	No	No	5 000 Ft	15.7277	-15.7277	6			3			Women	18-34	Tertiary	Western Hungary	Other city	1357531
20445226	1	399	0	4	Yes	In 12 weeks	12	-12	Wait 1 hour	1	-1	No	No	Yes	Yes	30 000 Ft	94.3663	-94.3663	6			3			Women	18-34	Tertiary	Western Hungary	Other city	1357531
20445226	1	400	0	5	Yes	In 12 weeks	12	-12	Wait 4 hours	4	-4	No	Yes	Yes	Yes	5 000 Ft	15.7277	-15.7277	6			3			Women	18-34	Tertiary	Western Hungary	Other city	1357531
20445226	1	400	1	5	No	In 6 weeks	6	-6	Wait 2 hours	2	-2	Yes	No	No	No	15 000 Ft	47.1832	-47.1832	6			3			Women	18-34	Tertiary	Western Hungary	Other city	1357531
20447557	1	401	0	1	No	In 12 weeks	12	-12	Wait 2 hours	2	-2	No	Yes	No	Yes	5 000 Ft	15.7277	-15.7277	5		2				Men	65+	Primary	Central Hungary	Budapest	1357531
20447557	1	401	1	1	Yes	Next day	0	0	Wait 4 hours	4	-4	Yes	No	Yes	No	0 Ft	0	0	5		2				Men	65+	Primary	Central Hungary	Budapest	1357531
20447557	1	402	0	2	Yes	In 2 weeks	2	-2	Wait 1 hour	1	-1	Yes	Yes	No	Yes	0 Ft	0	0	5		2				Men	65+	Primary	Central Hungary	Budapest	1357531
20447557	1	402	1	2	No	In 6 weeks	6	-6	Wait 2 hours	2	-2	No	No	Yes	No	30 000 Ft	94.3663	-94.3663	5		2				Men	65+	Primary	Central Hungary	Budapest	1357531
20447557	1	403	1	3	No	In 2 weeks	2	-2	Wait 4 hours	4	-4	Yes	Yes	Yes	No	15 000 Ft	47.1832	-47.1832	5		2				Men	65+	Primary	Central Hungary	Budapest	1357531
20447557	1	403	0	3	Yes	Next day	0	0	No waiting	0	0	No	No	No	Yes	0 Ft	0	0	5		2				Men	65+	Primary	Central Hungary	Budapest	1357531
20447557	1	404	0	4	No	In 12 weeks	12	-12	Wait 1 hour	1	-1	No	No	Yes	Yes	30 000 Ft	94.3663	-94.3663	5		2				Men	65+	Primary	Central Hungary	Budapest	1357531
20447557	1	404	1	4	Yes	Next day	0	0	No waiting	0	0	Yes	Yes	No	No	5 000 Ft	15.7277	-15.7277	5		2				Men	65+	Primary	Central Hungary	Budapest	1357531
20447557	1	405	0	5	No	In 12 weeks	12	-12	Wait 4 hours	4	-4	No	Yes	Yes	Yes	5 000 Ft	15.7277	-15.7277	5		2				Men	65+	Primary	Central Hungary	Budapest	1357531
20447557	1	405	1	5	Yes	In 6 weeks	6	-6	Wait 2 hours	2	-2	Yes	No	No	No	15 000 Ft	47.1832	-47.1832	5		2				Men	65+	Primary	Central Hungary	Budapest	1357531
20455078	1	406	1	1	Yes	Next day	0	0	Wait 4 hours	4	-4	Yes	No	Yes	No	0 Ft	0	0	4			3			Men	65+	Primary	Eastern Hungary	Other city	1357531
20455078	1	406	0	1	No	In 12 weeks	12	-12	Wait 2 hours	2	-2	No	Yes	No	Yes	5 000 Ft	15.7277	-15.7277	4			3			Men	65+	Primary	Eastern Hungary	Other city	1357531
20455078	1	407	0	2	Yes	In 2 weeks	2	-2	Wait 1 hour	1	-1	Yes	Yes	No	Yes	0 Ft	0	0	4			3			Men	65+	Primary	Eastern Hungary	Other city	1357531
20455078	1	407	1	2	No	In 6 weeks	6	-6	Wait 2 hours	2	-2	No	No	Yes	No	30 000 Ft	94.3663	-94.3663	4			3			Men	65+	Primary	Eastern Hungary	Other city	1357531
20455078	1	408	0	3	Yes	Next day	0	0	No waiting	0	0	No	No	No	Yes	0 Ft	0	0	4			3			Men	65+	Primary	Eastern Hungary	Other city	1357531
20455078	1	408	1	3	No	In 2 weeks	2	-2	Wait 4 hours	4	-4	Yes	Yes	Yes	No	15 000 Ft	47.1832	-47.1832	4			3			Men	65+	Primary	Eastern Hungary	Other city	1357531
20455078	1	409	0	4	No	In 12 weeks	12	-12	Wait 1 hour	1	-1	No	No	Yes	Yes	30 000 Ft	94.3663	-94.3663	4			3			Men	65+	Primary	Eastern Hungary	Other city	1357531
20455078	1	409	1	4	Yes	Next day	0	0	No waiting	0	0	Yes	Yes	No	No	5 000 Ft	15.7277	-15.7277	4			3			Men	65+	Primary	Eastern Hungary	Other city	1357531
20455078	1	410	0	5	Yes	In 12 weeks	12	-12	Wait 4 hours	4	-4	No	Yes	Yes	Yes	5 000 Ft	15.7277	-15.7277	4			3			Men	65+	Primary	Eastern Hungary	Other city	1357531
20455078	1	410	1	5	No	In 6 weeks	6	-6	Wait 2 hours	2	-2	Yes	No	No	No	15 000 Ft	47.1832	-47.1832	4			3			Men	65+	Primary	Eastern Hungary	Other city	1357531
20455159	1	411	0	1	Yes	In 12 weeks	12	-12	Wait 2 hours	2	-2	No	Yes	No	Yes	5 000 Ft	15.7277	-15.7277	6			3			Men	65+	Tertiary	Western Hungary	Other city	1357531
20455159	1	411	1	1	No	Next day	0	0	Wait 4 hours	4	-4	Yes	No	Yes	No	0 Ft	0	0	6			3			Men	65+	Tertiary	Western Hungary	Other city	1357531
20455159	1	412	1	2	No	In 6 weeks	6	-6	Wait 2 hours	2	-2	No	No	Yes	No	30 000 Ft	94.3663	-94.3663	6			3			Men	65+	Tertiary	Western Hungary	Other city	1357531
20455159	1	412	0	2	Yes	In 2 weeks	2	-2	Wait 1 hour	1	-1	Yes	Yes	No	Yes	0 Ft	0	0	6			3			Men	65+	Tertiary	Western Hungary	Other city	1357531
20455159	1	413	0	3	No	Next day	0	0	No waiting	0	0	No	No	No	Yes	0 Ft	0	0	6			3			Men	65+	Tertiary	Western Hungary	Other city	1357531
20455159	1	413	1	3	Yes	In 2 weeks	2	-2	Wait 4 hours	4	-4	Yes	Yes	Yes	No	15 000 Ft	47.1832	-47.1832	6			3			Men	65+	Tertiary	Western Hungary	Other city	1357531
20455159	1	414	0	4	No	In 12 weeks	12	-12	Wait 1 hour	1	-1	No	No	Yes	Yes	30 000 Ft	94.3663	-94.3663	6			3			Men	65+	Tertiary	Western Hungary	Other city	1357531
20455159	1	414	1	4	Yes	Next day	0	0	No waiting	0	0	Yes	Yes	No	No	5 000 Ft	15.7277	-15.7277	6			3			Men	65+	Tertiary	Western Hungary	Other city	1357531
20455159	1	415	0	5	No	In 12 weeks	12	-12	Wait 4 hours	4	-4	No	Yes	Yes	Yes	5 000 Ft	15.7277	-15.7277	6			3			Men	65+	Tertiary	Western Hungary	Other city	1357531
20455159	1	415	1	5	Yes	In 6 weeks	6	-6	Wait 2 hours	2	-2	Yes	No	No	No	15 000 Ft	47.1832	-47.1832	6			3			Men	65+	Tertiary	Western Hungary	Other city	1357531
20456279	1	416	0	1	No	In 12 weeks	12	-12	Wait 2 hours	2	-2	No	Yes	No	Yes	5 000 Ft	15.7277	-15.7277	2			3			Women	35-64	Secondary	Central Hungary	Budapest	1357531
20456279	1	416	1	1	Yes	Next day	0	0	Wait 4 hours	4	-4	Yes	No	Yes	No	0 Ft	0	0	2			3			Women	35-64	Secondary	Central Hungary	Budapest	1357531
20456279	1	417	0	2	Yes	In 2 weeks	2	-2	Wait 1 hour	1	-1	Yes	Yes	No	Yes	0 Ft	0	0	2			3			Women	35-64	Secondary	Central Hungary	Budapest	1357531
20456279	1	417	1	2	No	In 6 weeks	6	-6	Wait 2 hours	2	-2	No	No	Yes	No	30 000 Ft	94.3663	-94.3663	2			3			Women	35-64	Secondary	Central Hungary	Budapest	1357531
20456279	1	418	0	3	No	Next day	0	0	No waiting	0	0	No	No	No	Yes	0 Ft	0	0	2			3			Women	35-64	Secondary	Central Hungary	Budapest	1357531
20456279	1	418	1	3	Yes	In 2 weeks	2	-2	Wait 4 hours	4	-4	Yes	Yes	Yes	No	15 000 Ft	47.1832	-47.1832	2			3			Women	35-64	Secondary	Central Hungary	Budapest	1357531
20456279	1	419	0	4	No	In 12 weeks	12	-12	Wait 1 hour	1	-1	No	No	Yes	Yes	30 000 Ft	94.3663	-94.3663	2			3			Women	35-64	Secondary	Central Hungary	Budapest	1357531
20456279	1	419	1	4	Yes	Next day	0	0	No waiting	0	0	Yes	Yes	No	No	5 000 Ft	15.7277	-15.7277	2			3			Women	35-64	Secondary	Central Hungary	Budapest	1357531
20456279	1	420	1	5	No	In 6 weeks	6	-6	Wait 2 hours	2	-2	Yes	No	No	No	15 000 Ft	47.1832	-47.1832	2			3			Women	35-64	Secondary	Central Hungary	Budapest	1357531
20456279	1	420	0	5	Yes	In 12 weeks	12	-12	Wait 4 hours	4	-4	No	Yes	Yes	Yes	5 000 Ft	15.7277	-15.7277	2			3			Women	35-64	Secondary	Central Hungary	Budapest	1357531
20457341	1	421	1	1	Yes	Next day	0	0	Wait 4 hours	4	-4	Yes	No	Yes	No	0 Ft	0	0	6			3			Men	35-64	Secondary	Western Hungary	Other city	1357531
20457341	1	421	0	1	No	In 12 weeks	12	-12	Wait 2 hours	2	-2	No	Yes	No	Yes	5 000 Ft	15.7277	-15.7277	6			3			Men	35-64	Secondary	Western Hungary	Other city	1357531
20457341	1	422	0	2	Yes	In 2 weeks	2	-2	Wait 1 hour	1	-1	Yes	Yes	No	Yes	0 Ft	0	0	6			3			Men	35-64	Secondary	Western Hungary	Other city	1357531
20457341	1	422	1	2	No	In 6 weeks	6	-6	Wait 2 hours	2	-2	No	No	Yes	No	30 000 Ft	94.3663	-94.3663	6			3			Men	35-64	Secondary	Western Hungary	Other city	1357531
20457341	1	423	0	3	Yes	Next day	0	0	No waiting	0	0	No	No	No	Yes	0 Ft	0	0	6			3			Men	35-64	Secondary	Western Hungary	Other city	1357531
20457341	1	423	1	3	No	In 2 weeks	2	-2	Wait 4 hours	4	-4	Yes	Yes	Yes	No	15 000 Ft	47.1832	-47.1832	6			3			Men	35-64	Secondary	Western Hungary	Other city	1357531
20457341	1	424	1	4	Yes	Next day	0	0	No waiting	0	0	Yes	Yes	No	No	5 000 Ft	15.7277	-15.7277	6			3			Men	35-64	Secondary	Western Hungary	Other city	1357531
20457341	1	424	0	4	No	In 12 weeks	12	-12	Wait 1 hour	1	-1	No	No	Yes	Yes	30 000 Ft	94.3663	-94.3663	6			3			Men	35-64	Secondary	Western Hungary	Other city	1357531
20457341	1	425	1	5	No	In 6 weeks	6	-6	Wait 2 hours	2	-2	Yes	No	No	No	15 000 Ft	47.1832	-47.1832	6			3			Men	35-64	Secondary	Western Hungary	Other city	1357531
20457341	1	425	0	5	Yes	In 12 weeks	12	-12	Wait 4 hours	4	-4	No	Yes	Yes	Yes	5 000 Ft	15.7277	-15.7277	6			3			Men	35-64	Secondary	Western Hungary	Other city	1357531
20462246	1	426	0	1	No	In 12 weeks	12	-12	Wait 2 hours	2	-2	No	Yes	No	Yes	5 000 Ft	15.7277	-15.7277	3	1					Women	65+	Primary	Eastern Hungary	Other city	1357531
20462246	1	426	1	1	Yes	Next day	0	0	Wait 4 hours	4	-4	Yes	No	Yes	No	0 Ft	0	0	3	1					Women	65+	Primary	Eastern Hungary	Other city	1357531
20462246	1	427	1	2	No	In 6 weeks	6	-6	Wait 2 hours	2	-2	No	No	Yes	No	30 000 Ft	94.3663	-94.3663	3	1					Women	65+	Primary	Eastern Hungary	Other city	1357531
20462246	1	427	0	2	Yes	In 2 weeks	2	-2	Wait 1 hour	1	-1	Yes	Yes	No	Yes	0 Ft	0	0	3	1					Women	65+	Primary	Eastern Hungary	Other city	1357531
20462246	1	428	0	3	Yes	Next day	0	0	No waiting	0	0	No	No	No	Yes	0 Ft	0	0	3	1					Women	65+	Primary	Eastern Hungary	Other city	1357531
20462246	1	428	1	3	No	In 2 weeks	2	-2	Wait 4 hours	4	-4	Yes	Yes	Yes	No	15 000 Ft	47.1832	-47.1832	3	1					Women	65+	Primary	Eastern Hungary	Other city	1357531
20462246	1	429	0	4	No	In 12 weeks	12	-12	Wait 1 hour	1	-1	No	No	Yes	Yes	30 000 Ft	94.3663	-94.3663	3	1					Women	65+	Primary	Eastern Hungary	Other city	1357531
20462246	1	429	1	4	Yes	Next day	0	0	No waiting	0	0	Yes	Yes	No	No	5 000 Ft	15.7277	-15.7277	3	1					Women	65+	Primary	Eastern Hungary	Other city	1357531
20462246	1	430	0	5	Yes	In 12 weeks	12	-12	Wait 4 hours	4	-4	No	Yes	Yes	Yes	5 000 Ft	15.7277	-15.7277	3	1					Women	65+	Primary	Eastern Hungary	Other city	1357531
20462246	1	430	1	5	No	In 6 weeks	6	-6	Wait 2 hours	2	-2	Yes	No	No	No	15 000 Ft	47.1832	-47.1832	3	1					Women	65+	Primary	Eastern Hungary	Other city	1357531
20467125	1	431	1	1	No	Next day	0	0	Wait 4 hours	4	-4	Yes	No	Yes	No	0 Ft	0	0	4					5	Women	35-64	Secondary	Eastern Hungary	Other city	1357531
20467125	1	431	0	1	Yes	In 12 weeks	12	-12	Wait 2 hours	2	-2	No	Yes	No	Yes	5 000 Ft	15.7277	-15.7277	4					5	Women	35-64	Secondary	Eastern Hungary	Other city	1357531
20467125	1	432	1	2	No	In 6 weeks	6	-6	Wait 2 hours	2	-2	No	No	Yes	No	30 000 Ft	94.3663	-94.3663	4					5	Women	35-64	Secondary	Eastern Hungary	Other city	1357531
20467125	1	432	0	2	Yes	In 2 weeks	2	-2	Wait 1 hour	1	-1	Yes	Yes	No	Yes	0 Ft	0	0	4					5	Women	35-64	Secondary	Eastern Hungary	Other city	1357531
20467125	1	433	1	3	Yes	In 2 weeks	2	-2	Wait 4 hours	4	-4	Yes	Yes	Yes	No	15 000 Ft	47.1832	-47.1832	4					5	Women	35-64	Secondary	Eastern Hungary	Other city	1357531
20467125	1	433	0	3	No	Next day	0	0	No waiting	0	0	No	No	No	Yes	0 Ft	0	0	4					5	Women	35-64	Secondary	Eastern Hungary	Other city	1357531
20467125	1	434	0	4	No	In 12 weeks	12	-12	Wait 1 hour	1	-1	No	No	Yes	Yes	30 000 Ft	94.3663	-94.3663	4					5	Women	35-64	Secondary	Eastern Hungary	Other city	1357531
20467125	1	434	1	4	Yes	Next day	0	0	No waiting	0	0	Yes	Yes	No	No	5 000 Ft	15.7277	-15.7277	4					5	Women	35-64	Secondary	Eastern Hungary	Other city	1357531
20467125	1	435	0	5	Yes	In 12 weeks	12	-12	Wait 4 hours	4	-4	No	Yes	Yes	Yes	5 000 Ft	15.7277	-15.7277	4					5	Women	35-64	Secondary	Eastern Hungary	Other city	1357531
20467125	1	435	1	5	No	In 6 weeks	6	-6	Wait 2 hours	2	-2	Yes	No	No	No	15 000 Ft	47.1832	-47.1832	4					5	Women	35-64	Secondary	Eastern Hungary	Other city	1357531
20467702	1	436	0	1	No	In 12 weeks	12	-12	Wait 2 hours	2	-2	No	Yes	No	Yes	5 000 Ft	15.7277	-15.7277	4			3			Men	35-64	Tertiary	Central Hungary	Budapest	1357531
20467702	1	436	1	1	Yes	Next day	0	0	Wait 4 hours	4	-4	Yes	No	Yes	No	0 Ft	0	0	4			3			Men	35-64	Tertiary	Central Hungary	Budapest	1357531
20467702	1	437	0	2	Yes	In 2 weeks	2	-2	Wait 1 hour	1	-1	Yes	Yes	No	Yes	0 Ft	0	0	4			3			Men	35-64	Tertiary	Central Hungary	Budapest	1357531
20467702	1	437	1	2	No	In 6 weeks	6	-6	Wait 2 hours	2	-2	No	No	Yes	No	30 000 Ft	94.3663	-94.3663	4			3			Men	35-64	Tertiary	Central Hungary	Budapest	1357531
20467702	1	438	0	3	No	Next day	0	0	No waiting	0	0	No	No	No	Yes	0 Ft	0	0	4			3			Men	35-64	Tertiary	Central Hungary	Budapest	1357531
20467702	1	438	1	3	Yes	In 2 weeks	2	-2	Wait 4 hours	4	-4	Yes	Yes	Yes	No	15 000 Ft	47.1832	-47.1832	4			3			Men	35-64	Tertiary	Central Hungary	Budapest	1357531
20467702	1	439	1	4	No	Next day	0	0	No waiting	0	0	Yes	Yes	No	No	5 000 Ft	15.7277	-15.7277	4			3			Men	35-64	Tertiary	Central Hungary	Budapest	1357531
20467702	1	439	0	4	Yes	In 12 weeks	12	-12	Wait 1 hour	1	-1	No	No	Yes	Yes	30 000 Ft	94.3663	-94.3663	4			3			Men	35-64	Tertiary	Central Hungary	Budapest	1357531
20467702	1	440	0	5	Yes	In 12 weeks	12	-12	Wait 4 hours	4	-4	No	Yes	Yes	Yes	5 000 Ft	15.7277	-15.7277	4			3			Men	35-64	Tertiary	Central Hungary	Budapest	1357531
20467702	1	440	1	5	No	In 6 weeks	6	-6	Wait 2 hours	2	-2	Yes	No	No	No	15 000 Ft	47.1832	-47.1832	4			3			Men	35-64	Tertiary	Central Hungary	Budapest	1357531
20476480	1	441	1	1	Yes	Next day	0	0	Wait 4 hours	4	-4	Yes	No	Yes	No	0 Ft	0	0	6					5	Women	65+	Secondary	Western Hungary	Village	1357531
20476480	1	441	0	1	No	In 12 weeks	12	-12	Wait 2 hours	2	-2	No	Yes	No	Yes	5 000 Ft	15.7277	-15.7277	6					5	Women	65+	Secondary	Western Hungary	Village	1357531
20476480	1	442	0	2	Yes	In 2 weeks	2	-2	Wait 1 hour	1	-1	Yes	Yes	No	Yes	0 Ft	0	0	6					5	Women	65+	Secondary	Western Hungary	Village	1357531
20476480	1	442	1	2	No	In 6 weeks	6	-6	Wait 2 hours	2	-2	No	No	Yes	No	30 000 Ft	94.3663	-94.3663	6					5	Women	65+	Secondary	Western Hungary	Village	1357531
20476480	1	443	0	3	Yes	Next day	0	0	No waiting	0	0	No	No	No	Yes	0 Ft	0	0	6					5	Women	65+	Secondary	Western Hungary	Village	1357531
20476480	1	443	1	3	No	In 2 weeks	2	-2	Wait 4 hours	4	-4	Yes	Yes	Yes	No	15 000 Ft	47.1832	-47.1832	6					5	Women	65+	Secondary	Western Hungary	Village	1357531
20476480	1	444	0	4	No	In 12 weeks	12	-12	Wait 1 hour	1	-1	No	No	Yes	Yes	30 000 Ft	94.3663	-94.3663	6					5	Women	65+	Secondary	Western Hungary	Village	1357531
20476480	1	444	1	4	Yes	Next day	0	0	No waiting	0	0	Yes	Yes	No	No	5 000 Ft	15.7277	-15.7277	6					5	Women	65+	Secondary	Western Hungary	Village	1357531
20476480	1	445	0	5	No	In 12 weeks	12	-12	Wait 4 hours	4	-4	No	Yes	Yes	Yes	5 000 Ft	15.7277	-15.7277	6					5	Women	65+	Secondary	Western Hungary	Village	1357531
20476480	1	445	1	5	Yes	In 6 weeks	6	-6	Wait 2 hours	2	-2	Yes	No	No	No	15 000 Ft	47.1832	-47.1832	6					5	Women	65+	Secondary	Western Hungary	Village	1357531
20479702	1	446	0	1	No	In 12 weeks	12	-12	Wait 2 hours	2	-2	No	Yes	No	Yes	5 000 Ft	15.7277	-15.7277	7					5	Men	35-64	Primary	Central Hungary	Other city	1357531
20479702	1	446	1	1	Yes	Next day	0	0	Wait 4 hours	4	-4	Yes	No	Yes	No	0 Ft	0	0	7					5	Men	35-64	Primary	Central Hungary	Other city	1357531
20479702	1	447	0	2	Yes	In 2 weeks	2	-2	Wait 1 hour	1	-1	Yes	Yes	No	Yes	0 Ft	0	0	7					5	Men	35-64	Primary	Central Hungary	Other city	1357531
20479702	1	447	1	2	No	In 6 weeks	6	-6	Wait 2 hours	2	-2	No	No	Yes	No	30 000 Ft	94.3663	-94.3663	7					5	Men	35-64	Primary	Central Hungary	Other city	1357531
20479702	1	448	1	3	No	In 2 weeks	2	-2	Wait 4 hours	4	-4	Yes	Yes	Yes	No	15 000 Ft	47.1832	-47.1832	7					5	Men	35-64	Primary	Central Hungary	Other city	1357531
20479702	1	448	0	3	Yes	Next day	0	0	No waiting	0	0	No	No	No	Yes	0 Ft	0	0	7					5	Men	35-64	Primary	Central Hungary	Other city	1357531
20479702	1	449	0	4	No	In 12 weeks	12	-12	Wait 1 hour	1	-1	No	No	Yes	Yes	30 000 Ft	94.3663	-94.3663	7					5	Men	35-64	Primary	Central Hungary	Other city	1357531
20479702	1	449	1	4	Yes	Next day	0	0	No waiting	0	0	Yes	Yes	No	No	5 000 Ft	15.7277	-15.7277	7					5	Men	35-64	Primary	Central Hungary	Other city	1357531
20479702	1	450	0	5	Yes	In 12 weeks	12	-12	Wait 4 hours	4	-4	No	Yes	Yes	Yes	5 000 Ft	15.7277	-15.7277	7					5	Men	35-64	Primary	Central Hungary	Other city	1357531
20479702	1	450	1	5	No	In 6 weeks	6	-6	Wait 2 hours	2	-2	Yes	No	No	No	15 000 Ft	47.1832	-47.1832	7					5	Men	35-64	Primary	Central Hungary	Other city	1357531
20487071	1	451	1	1	Yes	Next day	0	0	Wait 4 hours	4	-4	Yes	No	Yes	No	0 Ft	0	0	3			3			Men	35-64	Primary	Western Hungary	Village	1357531
20487071	1	451	0	1	No	In 12 weeks	12	-12	Wait 2 hours	2	-2	No	Yes	No	Yes	5 000 Ft	15.7277	-15.7277	3			3			Men	35-64	Primary	Western Hungary	Village	1357531
20487071	1	452	1	2	No	In 6 weeks	6	-6	Wait 2 hours	2	-2	No	No	Yes	No	30 000 Ft	94.3663	-94.3663	3			3			Men	35-64	Primary	Western Hungary	Village	1357531
20487071	1	452	0	2	Yes	In 2 weeks	2	-2	Wait 1 hour	1	-1	Yes	Yes	No	Yes	0 Ft	0	0	3			3			Men	35-64	Primary	Western Hungary	Village	1357531
20487071	1	453	1	3	No	In 2 weeks	2	-2	Wait 4 hours	4	-4	Yes	Yes	Yes	No	15 000 Ft	47.1832	-47.1832	3			3			Men	35-64	Primary	Western Hungary	Village	1357531
20487071	1	453	0	3	Yes	Next day	0	0	No waiting	0	0	No	No	No	Yes	0 Ft	0	0	3			3			Men	35-64	Primary	Western Hungary	Village	1357531
20487071	1	454	1	4	Yes	Next day	0	0	No waiting	0	0	Yes	Yes	No	No	5 000 Ft	15.7277	-15.7277	3			3			Men	35-64	Primary	Western Hungary	Village	1357531
20487071	1	454	0	4	No	In 12 weeks	12	-12	Wait 1 hour	1	-1	No	No	Yes	Yes	30 000 Ft	94.3663	-94.3663	3			3			Men	35-64	Primary	Western Hungary	Village	1357531
20487071	1	455	1	5	No	In 6 weeks	6	-6	Wait 2 hours	2	-2	Yes	No	No	No	15 000 Ft	47.1832	-47.1832	3			3			Men	35-64	Primary	Western Hungary	Village	1357531
20487071	1	455	0	5	Yes	In 12 weeks	12	-12	Wait 4 hours	4	-4	No	Yes	Yes	Yes	5 000 Ft	15.7277	-15.7277	3			3			Men	35-64	Primary	Western Hungary	Village	1357531
20487456	1	456	0	1	No	In 12 weeks	12	-12	Wait 2 hours	2	-2	No	Yes	No	Yes	5 000 Ft	15.7277	-15.7277	4			3			Women	35-64	Tertiary	Eastern Hungary	Other city	1357531
20487456	1	456	1	1	Yes	Next day	0	0	Wait 4 hours	4	-4	Yes	No	Yes	No	0 Ft	0	0	4			3			Women	35-64	Tertiary	Eastern Hungary	Other city	1357531
20487456	1	457	0	2	Yes	In 2 weeks	2	-2	Wait 1 hour	1	-1	Yes	Yes	No	Yes	0 Ft	0	0	4			3			Women	35-64	Tertiary	Eastern Hungary	Other city	1357531
20487456	1	457	1	2	No	In 6 weeks	6	-6	Wait 2 hours	2	-2	No	No	Yes	No	30 000 Ft	94.3663	-94.3663	4			3			Women	35-64	Tertiary	Eastern Hungary	Other city	1357531
20487456	1	458	0	3	Yes	Next day	0	0	No waiting	0	0	No	No	No	Yes	0 Ft	0	0	4			3			Women	35-64	Tertiary	Eastern Hungary	Other city	1357531
20487456	1	458	1	3	No	In 2 weeks	2	-2	Wait 4 hours	4	-4	Yes	Yes	Yes	No	15 000 Ft	47.1832	-47.1832	4			3			Women	35-64	Tertiary	Eastern Hungary	Other city	1357531
20487456	1	459	0	4	No	In 12 weeks	12	-12	Wait 1 hour	1	-1	No	No	Yes	Yes	30 000 Ft	94.3663	-94.3663	4			3			Women	35-64	Tertiary	Eastern Hungary	Other city	1357531
20487456	1	459	1	4	Yes	Next day	0	0	No waiting	0	0	Yes	Yes	No	No	5 000 Ft	15.7277	-15.7277	4			3			Women	35-64	Tertiary	Eastern Hungary	Other city	1357531
20487456	1	460	1	5	No	In 6 weeks	6	-6	Wait 2 hours	2	-2	Yes	No	No	No	15 000 Ft	47.1832	-47.1832	4			3			Women	35-64	Tertiary	Eastern Hungary	Other city	1357531
20487456	1	460	0	5	Yes	In 12 weeks	12	-12	Wait 4 hours	4	-4	No	Yes	Yes	Yes	5 000 Ft	15.7277	-15.7277	4			3			Women	35-64	Tertiary	Eastern Hungary	Other city	1357531
20491851	1	461	0	1	Yes	In 12 weeks	12	-12	Wait 2 hours	2	-2	No	Yes	No	Yes	5 000 Ft	15.7277	-15.7277	7			3			Men	65+	Secondary	Eastern Hungary	Other city	1357531
20491851	1	461	1	1	No	Next day	0	0	Wait 4 hours	4	-4	Yes	No	Yes	No	0 Ft	0	0	7			3			Men	65+	Secondary	Eastern Hungary	Other city	1357531
20491851	1	462	0	2	Yes	In 2 weeks	2	-2	Wait 1 hour	1	-1	Yes	Yes	No	Yes	0 Ft	0	0	7			3			Men	65+	Secondary	Eastern Hungary	Other city	1357531
20491851	1	462	1	2	No	In 6 weeks	6	-6	Wait 2 hours	2	-2	No	No	Yes	No	30 000 Ft	94.3663	-94.3663	7			3			Men	65+	Secondary	Eastern Hungary	Other city	1357531
20491851	1	463	1	3	No	In 2 weeks	2	-2	Wait 4 hours	4	-4	Yes	Yes	Yes	No	15 000 Ft	47.1832	-47.1832	7			3			Men	65+	Secondary	Eastern Hungary	Other city	1357531
20491851	1	463	0	3	Yes	Next day	0	0	No waiting	0	0	No	No	No	Yes	0 Ft	0	0	7			3			Men	65+	Secondary	Eastern Hungary	Other city	1357531
20491851	1	464	1	4	No	Next day	0	0	No waiting	0	0	Yes	Yes	No	No	5 000 Ft	15.7277	-15.7277	7			3			Men	65+	Secondary	Eastern Hungary	Other city	1357531
20491851	1	464	0	4	Yes	In 12 weeks	12	-12	Wait 1 hour	1	-1	No	No	Yes	Yes	30 000 Ft	94.3663	-94.3663	7			3			Men	65+	Secondary	Eastern Hungary	Other city	1357531
20491851	1	465	1	5	No	In 6 weeks	6	-6	Wait 2 hours	2	-2	Yes	No	No	No	15 000 Ft	47.1832	-47.1832	7			3			Men	65+	Secondary	Eastern Hungary	Other city	1357531
20491851	1	465	0	5	Yes	In 12 weeks	12	-12	Wait 4 hours	4	-4	No	Yes	Yes	Yes	5 000 Ft	15.7277	-15.7277	7			3			Men	65+	Secondary	Eastern Hungary	Other city	1357531
20499652	1	466	0	1	No	In 12 weeks	12	-12	Wait 2 hours	2	-2	No	Yes	No	Yes	5 000 Ft	15.7277	-15.7277	6			3			Men	65+	Tertiary	Western Hungary	Other city	1357531
20499652	1	466	1	1	Yes	Next day	0	0	Wait 4 hours	4	-4	Yes	No	Yes	No	0 Ft	0	0	6			3			Men	65+	Tertiary	Western Hungary	Other city	1357531
20499652	1	467	0	2	Yes	In 2 weeks	2	-2	Wait 1 hour	1	-1	Yes	Yes	No	Yes	0 Ft	0	0	6			3			Men	65+	Tertiary	Western Hungary	Other city	1357531
20499652	1	467	1	2	No	In 6 weeks	6	-6	Wait 2 hours	2	-2	No	No	Yes	No	30 000 Ft	94.3663	-94.3663	6			3			Men	65+	Tertiary	Western Hungary	Other city	1357531
20499652	1	468	1	3	No	In 2 weeks	2	-2	Wait 4 hours	4	-4	Yes	Yes	Yes	No	15 000 Ft	47.1832	-47.1832	6			3			Men	65+	Tertiary	Western Hungary	Other city	1357531
20499652	1	468	0	3	Yes	Next day	0	0	No waiting	0	0	No	No	No	Yes	0 Ft	0	0	6			3			Men	65+	Tertiary	Western Hungary	Other city	1357531
20499652	1	469	0	4	No	In 12 weeks	12	-12	Wait 1 hour	1	-1	No	No	Yes	Yes	30 000 Ft	94.3663	-94.3663	6			3			Men	65+	Tertiary	Western Hungary	Other city	1357531
20499652	1	469	1	4	Yes	Next day	0	0	No waiting	0	0	Yes	Yes	No	No	5 000 Ft	15.7277	-15.7277	6			3			Men	65+	Tertiary	Western Hungary	Other city	1357531
20499652	1	470	0	5	Yes	In 12 weeks	12	-12	Wait 4 hours	4	-4	No	Yes	Yes	Yes	5 000 Ft	15.7277	-15.7277	6			3			Men	65+	Tertiary	Western Hungary	Other city	1357531
20499652	1	470	1	5	No	In 6 weeks	6	-6	Wait 2 hours	2	-2	Yes	No	No	No	15 000 Ft	47.1832	-47.1832	6			3			Men	65+	Tertiary	Western Hungary	Other city	1357531
20501067	1	471	0	1	No	In 12 weeks	12	-12	Wait 2 hours	2	-2	No	Yes	No	Yes	5 000 Ft	15.7277	-15.7277	7			3			Women	65+	Secondary	Eastern Hungary	Other city	1357531
20501067	1	471	1	1	Yes	Next day	0	0	Wait 4 hours	4	-4	Yes	No	Yes	No	0 Ft	0	0	7			3			Women	65+	Secondary	Eastern Hungary	Other city	1357531
20501067	1	472	0	2	Yes	In 2 weeks	2	-2	Wait 1 hour	1	-1	Yes	Yes	No	Yes	0 Ft	0	0	7			3			Women	65+	Secondary	Eastern Hungary	Other city	1357531
20501067	1	472	1	2	No	In 6 weeks	6	-6	Wait 2 hours	2	-2	No	No	Yes	No	30 000 Ft	94.3663	-94.3663	7			3			Women	65+	Secondary	Eastern Hungary	Other city	1357531
20501067	1	473	1	3	No	In 2 weeks	2	-2	Wait 4 hours	4	-4	Yes	Yes	Yes	No	15 000 Ft	47.1832	-47.1832	7			3			Women	65+	Secondary	Eastern Hungary	Other city	1357531
20501067	1	473	0	3	Yes	Next day	0	0	No waiting	0	0	No	No	No	Yes	0 Ft	0	0	7			3			Women	65+	Secondary	Eastern Hungary	Other city	1357531
20501067	1	474	1	4	Yes	Next day	0	0	No waiting	0	0	Yes	Yes	No	No	5 000 Ft	15.7277	-15.7277	7			3			Women	65+	Secondary	Eastern Hungary	Other city	1357531
20501067	1	474	0	4	No	In 12 weeks	12	-12	Wait 1 hour	1	-1	No	No	Yes	Yes	30 000 Ft	94.3663	-94.3663	7			3			Women	65+	Secondary	Eastern Hungary	Other city	1357531
20501067	1	475	0	5	No	In 12 weeks	12	-12	Wait 4 hours	4	-4	No	Yes	Yes	Yes	5 000 Ft	15.7277	-15.7277	7			3			Women	65+	Secondary	Eastern Hungary	Other city	1357531
20501067	1	475	1	5	Yes	In 6 weeks	6	-6	Wait 2 hours	2	-2	Yes	No	No	No	15 000 Ft	47.1832	-47.1832	7			3			Women	65+	Secondary	Eastern Hungary	Other city	1357531
20501092	1	476	1	1	No	Next day	0	0	Wait 4 hours	4	-4	Yes	No	Yes	No	0 Ft	0	0	7			3			Women	35-64	Secondary	Western Hungary	Other city	1357531
20501092	1	476	0	1	Yes	In 12 weeks	12	-12	Wait 2 hours	2	-2	No	Yes	No	Yes	5 000 Ft	15.7277	-15.7277	7			3			Women	35-64	Secondary	Western Hungary	Other city	1357531
20501092	1	477	1	2	No	In 6 weeks	6	-6	Wait 2 hours	2	-2	No	No	Yes	No	30 000 Ft	94.3663	-94.3663	7			3			Women	35-64	Secondary	Western Hungary	Other city	1357531
20501092	1	477	0	2	Yes	In 2 weeks	2	-2	Wait 1 hour	1	-1	Yes	Yes	No	Yes	0 Ft	0	0	7			3			Women	35-64	Secondary	Western Hungary	Other city	1357531
20501092	1	478	1	3	No	In 2 weeks	2	-2	Wait 4 hours	4	-4	Yes	Yes	Yes	No	15 000 Ft	47.1832	-47.1832	7			3			Women	35-64	Secondary	Western Hungary	Other city	1357531
20501092	1	478	0	3	Yes	Next day	0	0	No waiting	0	0	No	No	No	Yes	0 Ft	0	0	7			3			Women	35-64	Secondary	Western Hungary	Other city	1357531
20501092	1	479	0	4	No	In 12 weeks	12	-12	Wait 1 hour	1	-1	No	No	Yes	Yes	30 000 Ft	94.3663	-94.3663	7			3			Women	35-64	Secondary	Western Hungary	Other city	1357531
20501092	1	479	1	4	Yes	Next day	0	0	No waiting	0	0	Yes	Yes	No	No	5 000 Ft	15.7277	-15.7277	7			3			Women	35-64	Secondary	Western Hungary	Other city	1357531
20501092	1	480	1	5	Yes	In 6 weeks	6	-6	Wait 2 hours	2	-2	Yes	No	No	No	15 000 Ft	47.1832	-47.1832	7			3			Women	35-64	Secondary	Western Hungary	Other city	1357531
20501092	1	480	0	5	No	In 12 weeks	12	-12	Wait 4 hours	4	-4	No	Yes	Yes	Yes	5 000 Ft	15.7277	-15.7277	7			3			Women	35-64	Secondary	Western Hungary	Other city	1357531
20502553	1	481	0	1	No	In 12 weeks	12	-12	Wait 2 hours	2	-2	No	Yes	No	Yes	5 000 Ft	15.7277	-15.7277	6			3			Women	35-64	Primary	Western Hungary	Village	1357531
20502553	1	481	1	1	Yes	Next day	0	0	Wait 4 hours	4	-4	Yes	No	Yes	No	0 Ft	0	0	6			3			Women	35-64	Primary	Western Hungary	Village	1357531
20502553	1	482	0	2	Yes	In 2 weeks	2	-2	Wait 1 hour	1	-1	Yes	Yes	No	Yes	0 Ft	0	0	6			3			Women	35-64	Primary	Western Hungary	Village	1357531
20502553	1	482	1	2	No	In 6 weeks	6	-6	Wait 2 hours	2	-2	No	No	Yes	No	30 000 Ft	94.3663	-94.3663	6			3			Women	35-64	Primary	Western Hungary	Village	1357531
20502553	1	483	0	3	Yes	Next day	0	0	No waiting	0	0	No	No	No	Yes	0 Ft	0	0	6			3			Women	35-64	Primary	Western Hungary	Village	1357531
20502553	1	483	1	3	No	In 2 weeks	2	-2	Wait 4 hours	4	-4	Yes	Yes	Yes	No	15 000 Ft	47.1832	-47.1832	6			3			Women	35-64	Primary	Western Hungary	Village	1357531
20502553	1	484	0	4	Yes	In 12 weeks	12	-12	Wait 1 hour	1	-1	No	No	Yes	Yes	30 000 Ft	94.3663	-94.3663	6			3			Women	35-64	Primary	Western Hungary	Village	1357531
20502553	1	484	1	4	No	Next day	0	0	No waiting	0	0	Yes	Yes	No	No	5 000 Ft	15.7277	-15.7277	6			3			Women	35-64	Primary	Western Hungary	Village	1357531
20502553	1	485	1	5	Yes	In 6 weeks	6	-6	Wait 2 hours	2	-2	Yes	No	No	No	15 000 Ft	47.1832	-47.1832	6			3			Women	35-64	Primary	Western Hungary	Village	1357531
20502553	1	485	0	5	No	In 12 weeks	12	-12	Wait 4 hours	4	-4	No	Yes	Yes	Yes	5 000 Ft	15.7277	-15.7277	6			3			Women	35-64	Primary	Western Hungary	Village	1357531
20503225	1	486	1	1	Yes	Next day	0	0	Wait 4 hours	4	-4	Yes	No	Yes	No	0 Ft	0	0	5		2		4		Women	18-34	Secondary	Central Hungary	Budapest	1357531
20503225	1	486	0	1	No	In 12 weeks	12	-12	Wait 2 hours	2	-2	No	Yes	No	Yes	5 000 Ft	15.7277	-15.7277	5		2		4		Women	18-34	Secondary	Central Hungary	Budapest	1357531
20503225	1	487	0	2	Yes	In 2 weeks	2	-2	Wait 1 hour	1	-1	Yes	Yes	No	Yes	0 Ft	0	0	5		2		4		Women	18-34	Secondary	Central Hungary	Budapest	1357531
20503225	1	487	1	2	No	In 6 weeks	6	-6	Wait 2 hours	2	-2	No	No	Yes	No	30 000 Ft	94.3663	-94.3663	5		2		4		Women	18-34	Secondary	Central Hungary	Budapest	1357531
20503225	1	488	1	3	No	In 2 weeks	2	-2	Wait 4 hours	4	-4	Yes	Yes	Yes	No	15 000 Ft	47.1832	-47.1832	5		2		4		Women	18-34	Secondary	Central Hungary	Budapest	1357531
20503225	1	488	0	3	Yes	Next day	0	0	No waiting	0	0	No	No	No	Yes	0 Ft	0	0	5		2		4		Women	18-34	Secondary	Central Hungary	Budapest	1357531
20503225	1	489	0	4	No	In 12 weeks	12	-12	Wait 1 hour	1	-1	No	No	Yes	Yes	30 000 Ft	94.3663	-94.3663	5		2		4		Women	18-34	Secondary	Central Hungary	Budapest	1357531
20503225	1	489	1	4	Yes	Next day	0	0	No waiting	0	0	Yes	Yes	No	No	5 000 Ft	15.7277	-15.7277	5		2		4		Women	18-34	Secondary	Central Hungary	Budapest	1357531
20503225	1	490	0	5	Yes	In 12 weeks	12	-12	Wait 4 hours	4	-4	No	Yes	Yes	Yes	5 000 Ft	15.7277	-15.7277	5		2		4		Women	18-34	Secondary	Central Hungary	Budapest	1357531
20503225	1	490	1	5	No	In 6 weeks	6	-6	Wait 2 hours	2	-2	Yes	No	No	No	15 000 Ft	47.1832	-47.1832	5		2		4		Women	18-34	Secondary	Central Hungary	Budapest	1357531
20509075	1	491	1	1	Yes	Next day	0	0	Wait 4 hours	4	-4	Yes	No	Yes	No	0 Ft	0	0	6			3			Men	35-64	Secondary	Central Hungary	Other city	1357531
20509075	1	491	0	1	No	In 12 weeks	12	-12	Wait 2 hours	2	-2	No	Yes	No	Yes	5 000 Ft	15.7277	-15.7277	6			3			Men	35-64	Secondary	Central Hungary	Other city	1357531
20509075	1	492	1	2	No	In 6 weeks	6	-6	Wait 2 hours	2	-2	No	No	Yes	No	30 000 Ft	94.3663	-94.3663	6			3			Men	35-64	Secondary	Central Hungary	Other city	1357531
20509075	1	492	0	2	Yes	In 2 weeks	2	-2	Wait 1 hour	1	-1	Yes	Yes	No	Yes	0 Ft	0	0	6			3			Men	35-64	Secondary	Central Hungary	Other city	1357531
20509075	1	493	1	3	No	In 2 weeks	2	-2	Wait 4 hours	4	-4	Yes	Yes	Yes	No	15 000 Ft	47.1832	-47.1832	6			3			Men	35-64	Secondary	Central Hungary	Other city	1357531
20509075	1	493	0	3	Yes	Next day	0	0	No waiting	0	0	No	No	No	Yes	0 Ft	0	0	6			3			Men	35-64	Secondary	Central Hungary	Other city	1357531
20509075	1	494	0	4	No	In 12 weeks	12	-12	Wait 1 hour	1	-1	No	No	Yes	Yes	30 000 Ft	94.3663	-94.3663	6			3			Men	35-64	Secondary	Central Hungary	Other city	1357531
20509075	1	494	1	4	Yes	Next day	0	0	No waiting	0	0	Yes	Yes	No	No	5 000 Ft	15.7277	-15.7277	6			3			Men	35-64	Secondary	Central Hungary	Other city	1357531
20509075	1	495	1	5	Yes	In 6 weeks	6	-6	Wait 2 hours	2	-2	Yes	No	No	No	15 000 Ft	47.1832	-47.1832	6			3			Men	35-64	Secondary	Central Hungary	Other city	1357531
20509075	1	495	0	5	No	In 12 weeks	12	-12	Wait 4 hours	4	-4	No	Yes	Yes	Yes	5 000 Ft	15.7277	-15.7277	6			3			Men	35-64	Secondary	Central Hungary	Other city	1357531
20515890	1	496	0	1	No	In 12 weeks	12	-12	Wait 2 hours	2	-2	No	Yes	No	Yes	5 000 Ft	15.7277	-15.7277	7			3			Women	35-64	Secondary	Central Hungary	Other city	1357531
20515890	1	496	1	1	Yes	Next day	0	0	Wait 4 hours	4	-4	Yes	No	Yes	No	0 Ft	0	0	7			3			Women	35-64	Secondary	Central Hungary	Other city	1357531
20515890	1	497	1	2	No	In 6 weeks	6	-6	Wait 2 hours	2	-2	No	No	Yes	No	30 000 Ft	94.3663	-94.3663	7			3			Women	35-64	Secondary	Central Hungary	Other city	1357531
20515890	1	497	0	2	Yes	In 2 weeks	2	-2	Wait 1 hour	1	-1	Yes	Yes	No	Yes	0 Ft	0	0	7			3			Women	35-64	Secondary	Central Hungary	Other city	1357531
20515890	1	498	0	3	Yes	Next day	0	0	No waiting	0	0	No	No	No	Yes	0 Ft	0	0	7			3			Women	35-64	Secondary	Central Hungary	Other city	1357531
20515890	1	498	1	3	No	In 2 weeks	2	-2	Wait 4 hours	4	-4	Yes	Yes	Yes	No	15 000 Ft	47.1832	-47.1832	7			3			Women	35-64	Secondary	Central Hungary	Other city	1357531
20515890	1	499	0	4	No	In 12 weeks	12	-12	Wait 1 hour	1	-1	No	No	Yes	Yes	30 000 Ft	94.3663	-94.3663	7			3			Women	35-64	Secondary	Central Hungary	Other city	1357531
20515890	1	499	1	4	Yes	Next day	0	0	No waiting	0	0	Yes	Yes	No	No	5 000 Ft	15.7277	-15.7277	7			3			Women	35-64	Secondary	Central Hungary	Other city	1357531
20515890	1	500	1	5	No	In 6 weeks	6	-6	Wait 2 hours	2	-2	Yes	No	No	No	15 000 Ft	47.1832	-47.1832	7			3			Women	35-64	Secondary	Central Hungary	Other city	1357531
20515890	1	500	0	5	Yes	In 12 weeks	12	-12	Wait 4 hours	4	-4	No	Yes	Yes	Yes	5 000 Ft	15.7277	-15.7277	7			3			Women	35-64	Secondary	Central Hungary	Other city	1357531
20523506	1	501	1	1	Yes	Next day	0	0	Wait 4 hours	4	-4	Yes	No	Yes	No	0 Ft	0	0	2			3			Men	35-64	Secondary	Western Hungary	Other city	1357531
20523506	1	501	0	1	No	In 12 weeks	12	-12	Wait 2 hours	2	-2	No	Yes	No	Yes	5 000 Ft	15.7277	-15.7277	2			3			Men	35-64	Secondary	Western Hungary	Other city	1357531
20523506	1	502	0	2	Yes	In 2 weeks	2	-2	Wait 1 hour	1	-1	Yes	Yes	No	Yes	0 Ft	0	0	2			3			Men	35-64	Secondary	Western Hungary	Other city	1357531
20523506	1	502	1	2	No	In 6 weeks	6	-6	Wait 2 hours	2	-2	No	No	Yes	No	30 000 Ft	94.3663	-94.3663	2			3			Men	35-64	Secondary	Western Hungary	Other city	1357531
20523506	1	503	0	3	Yes	Next day	0	0	No waiting	0	0	No	No	No	Yes	0 Ft	0	0	2			3			Men	35-64	Secondary	Western Hungary	Other city	1357531
20523506	1	503	1	3	No	In 2 weeks	2	-2	Wait 4 hours	4	-4	Yes	Yes	Yes	No	15 000 Ft	47.1832	-47.1832	2			3			Men	35-64	Secondary	Western Hungary	Other city	1357531
20523506	1	504	1	4	Yes	Next day	0	0	No waiting	0	0	Yes	Yes	No	No	5 000 Ft	15.7277	-15.7277	2			3			Men	35-64	Secondary	Western Hungary	Other city	1357531
20523506	1	504	0	4	No	In 12 weeks	12	-12	Wait 1 hour	1	-1	No	No	Yes	Yes	30 000 Ft	94.3663	-94.3663	2			3			Men	35-64	Secondary	Western Hungary	Other city	1357531
20523506	1	505	0	5	No	In 12 weeks	12	-12	Wait 4 hours	4	-4	No	Yes	Yes	Yes	5 000 Ft	15.7277	-15.7277	2			3			Men	35-64	Secondary	Western Hungary	Other city	1357531
20523506	1	505	1	5	Yes	In 6 weeks	6	-6	Wait 2 hours	2	-2	Yes	No	No	No	15 000 Ft	47.1832	-47.1832	2			3			Men	35-64	Secondary	Western Hungary	Other city	1357531
20523705	1	506	0	1	No	In 12 weeks	12	-12	Wait 2 hours	2	-2	No	Yes	No	Yes	5 000 Ft	15.7277	-15.7277	1						Men	35-64	Secondary	Western Hungary	Village	1357531
20523705	1	506	1	1	Yes	Next day	0	0	Wait 4 hours	4	-4	Yes	No	Yes	No	0 Ft	0	0	1						Men	35-64	Secondary	Western Hungary	Village	1357531
20523705	1	507	1	2	No	In 6 weeks	6	-6	Wait 2 hours	2	-2	No	No	Yes	No	30 000 Ft	94.3663	-94.3663	1						Men	35-64	Secondary	Western Hungary	Village	1357531
20523705	1	507	0	2	Yes	In 2 weeks	2	-2	Wait 1 hour	1	-1	Yes	Yes	No	Yes	0 Ft	0	0	1						Men	35-64	Secondary	Western Hungary	Village	1357531
20523705	1	508	1	3	No	In 2 weeks	2	-2	Wait 4 hours	4	-4	Yes	Yes	Yes	No	15 000 Ft	47.1832	-47.1832	1						Men	35-64	Secondary	Western Hungary	Village	1357531
20523705	1	508	0	3	Yes	Next day	0	0	No waiting	0	0	No	No	No	Yes	0 Ft	0	0	1						Men	35-64	Secondary	Western Hungary	Village	1357531
20523705	1	509	1	4	Yes	Next day	0	0	No waiting	0	0	Yes	Yes	No	No	5 000 Ft	15.7277	-15.7277	1						Men	35-64	Secondary	Western Hungary	Village	1357531
20523705	1	509	0	4	No	In 12 weeks	12	-12	Wait 1 hour	1	-1	No	No	Yes	Yes	30 000 Ft	94.3663	-94.3663	1						Men	35-64	Secondary	Western Hungary	Village	1357531
20523705	1	510	0	5	Yes	In 12 weeks	12	-12	Wait 4 hours	4	-4	No	Yes	Yes	Yes	5 000 Ft	15.7277	-15.7277	1						Men	35-64	Secondary	Western Hungary	Village	1357531
20523705	1	510	1	5	No	In 6 weeks	6	-6	Wait 2 hours	2	-2	Yes	No	No	No	15 000 Ft	47.1832	-47.1832	1						Men	35-64	Secondary	Western Hungary	Village	1357531
20523915	1	511	0	1	No	In 12 weeks	12	-12	Wait 2 hours	2	-2	No	Yes	No	Yes	5 000 Ft	15.7277	-15.7277	4			3			Women	35-64	Tertiary	Central Hungary	Budapest	1357531
20523915	1	511	1	1	Yes	Next day	0	0	Wait 4 hours	4	-4	Yes	No	Yes	No	0 Ft	0	0	4			3			Women	35-64	Tertiary	Central Hungary	Budapest	1357531
20523915	1	512	1	2	No	In 6 weeks	6	-6	Wait 2 hours	2	-2	No	No	Yes	No	30 000 Ft	94.3663	-94.3663	4			3			Women	35-64	Tertiary	Central Hungary	Budapest	1357531
20523915	1	512	0	2	Yes	In 2 weeks	2	-2	Wait 1 hour	1	-1	Yes	Yes	No	Yes	0 Ft	0	0	4			3			Women	35-64	Tertiary	Central Hungary	Budapest	1357531
20523915	1	513	0	3	Yes	Next day	0	0	No waiting	0	0	No	No	No	Yes	0 Ft	0	0	4			3			Women	35-64	Tertiary	Central Hungary	Budapest	1357531
20523915	1	513	1	3	No	In 2 weeks	2	-2	Wait 4 hours	4	-4	Yes	Yes	Yes	No	15 000 Ft	47.1832	-47.1832	4			3			Women	35-64	Tertiary	Central Hungary	Budapest	1357531
20523915	1	514	1	4	Yes	Next day	0	0	No waiting	0	0	Yes	Yes	No	No	5 000 Ft	15.7277	-15.7277	4			3			Women	35-64	Tertiary	Central Hungary	Budapest	1357531
20523915	1	514	0	4	No	In 12 weeks	12	-12	Wait 1 hour	1	-1	No	No	Yes	Yes	30 000 Ft	94.3663	-94.3663	4			3			Women	35-64	Tertiary	Central Hungary	Budapest	1357531
20523915	1	515	1	5	No	In 6 weeks	6	-6	Wait 2 hours	2	-2	Yes	No	No	No	15 000 Ft	47.1832	-47.1832	4			3			Women	35-64	Tertiary	Central Hungary	Budapest	1357531
20523915	1	515	0	5	Yes	In 12 weeks	12	-12	Wait 4 hours	4	-4	No	Yes	Yes	Yes	5 000 Ft	15.7277	-15.7277	4			3			Women	35-64	Tertiary	Central Hungary	Budapest	1357531
20526470	1	516	1	1	No	Next day	0	0	Wait 4 hours	4	-4	Yes	No	Yes	No	0 Ft	0	0	6			3			Women	35-64	Tertiary	Eastern Hungary	Other city	1357531
20526470	1	516	0	1	Yes	In 12 weeks	12	-12	Wait 2 hours	2	-2	No	Yes	No	Yes	5 000 Ft	15.7277	-15.7277	6			3			Women	35-64	Tertiary	Eastern Hungary	Other city	1357531
20526470	1	517	0	2	Yes	In 2 weeks	2	-2	Wait 1 hour	1	-1	Yes	Yes	No	Yes	0 Ft	0	0	6			3			Women	35-64	Tertiary	Eastern Hungary	Other city	1357531
20526470	1	517	1	2	No	In 6 weeks	6	-6	Wait 2 hours	2	-2	No	No	Yes	No	30 000 Ft	94.3663	-94.3663	6			3			Women	35-64	Tertiary	Eastern Hungary	Other city	1357531
20526470	1	518	0	3	Yes	Next day	0	0	No waiting	0	0	No	No	No	Yes	0 Ft	0	0	6			3			Women	35-64	Tertiary	Eastern Hungary	Other city	1357531
20526470	1	518	1	3	No	In 2 weeks	2	-2	Wait 4 hours	4	-4	Yes	Yes	Yes	No	15 000 Ft	47.1832	-47.1832	6			3			Women	35-64	Tertiary	Eastern Hungary	Other city	1357531
20526470	1	519	1	4	No	Next day	0	0	No waiting	0	0	Yes	Yes	No	No	5 000 Ft	15.7277	-15.7277	6			3			Women	35-64	Tertiary	Eastern Hungary	Other city	1357531
20526470	1	519	0	4	Yes	In 12 weeks	12	-12	Wait 1 hour	1	-1	No	No	Yes	Yes	30 000 Ft	94.3663	-94.3663	6			3			Women	35-64	Tertiary	Eastern Hungary	Other city	1357531
20526470	1	520	0	5	Yes	In 12 weeks	12	-12	Wait 4 hours	4	-4	No	Yes	Yes	Yes	5 000 Ft	15.7277	-15.7277	6			3			Women	35-64	Tertiary	Eastern Hungary	Other city	1357531
20526470	1	520	1	5	No	In 6 weeks	6	-6	Wait 2 hours	2	-2	Yes	No	No	No	15 000 Ft	47.1832	-47.1832	6			3			Women	35-64	Tertiary	Eastern Hungary	Other city	1357531
20530986	1	521	0	1	No	In 12 weeks	12	-12	Wait 2 hours	2	-2	No	Yes	No	Yes	5 000 Ft	15.7277	-15.7277	4	1					Men	35-64	Primary	Eastern Hungary	Other city	1357531
20530986	1	521	1	1	Yes	Next day	0	0	Wait 4 hours	4	-4	Yes	No	Yes	No	0 Ft	0	0	4	1					Men	35-64	Primary	Eastern Hungary	Other city	1357531
20530986	1	522	1	2	No	In 6 weeks	6	-6	Wait 2 hours	2	-2	No	No	Yes	No	30 000 Ft	94.3663	-94.3663	4	1					Men	35-64	Primary	Eastern Hungary	Other city	1357531
20530986	1	522	0	2	Yes	In 2 weeks	2	-2	Wait 1 hour	1	-1	Yes	Yes	No	Yes	0 Ft	0	0	4	1					Men	35-64	Primary	Eastern Hungary	Other city	1357531
20530986	1	523	0	3	Yes	Next day	0	0	No waiting	0	0	No	No	No	Yes	0 Ft	0	0	4	1					Men	35-64	Primary	Eastern Hungary	Other city	1357531
20530986	1	523	1	3	No	In 2 weeks	2	-2	Wait 4 hours	4	-4	Yes	Yes	Yes	No	15 000 Ft	47.1832	-47.1832	4	1					Men	35-64	Primary	Eastern Hungary	Other city	1357531
20530986	1	524	1	4	Yes	Next day	0	0	No waiting	0	0	Yes	Yes	No	No	5 000 Ft	15.7277	-15.7277	4	1					Men	35-64	Primary	Eastern Hungary	Other city	1357531
20530986	1	524	0	4	No	In 12 weeks	12	-12	Wait 1 hour	1	-1	No	No	Yes	Yes	30 000 Ft	94.3663	-94.3663	4	1					Men	35-64	Primary	Eastern Hungary	Other city	1357531
20530986	1	525	0	5	No	In 12 weeks	12	-12	Wait 4 hours	4	-4	No	Yes	Yes	Yes	5 000 Ft	15.7277	-15.7277	4	1					Men	35-64	Primary	Eastern Hungary	Other city	1357531
20530986	1	525	1	5	Yes	In 6 weeks	6	-6	Wait 2 hours	2	-2	Yes	No	No	No	15 000 Ft	47.1832	-47.1832	4	1					Men	35-64	Primary	Eastern Hungary	Other city	1357531
20532286	1	526	1	1	Yes	Next day	0	0	Wait 4 hours	4	-4	Yes	No	Yes	No	0 Ft	0	0	4		2				Women	35-64	Primary	Eastern Hungary	Other city	1357531
20532286	1	526	0	1	No	In 12 weeks	12	-12	Wait 2 hours	2	-2	No	Yes	No	Yes	5 000 Ft	15.7277	-15.7277	4		2				Women	35-64	Primary	Eastern Hungary	Other city	1357531
20532286	1	527	0	2	Yes	In 2 weeks	2	-2	Wait 1 hour	1	-1	Yes	Yes	No	Yes	0 Ft	0	0	4		2				Women	35-64	Primary	Eastern Hungary	Other city	1357531
20532286	1	527	1	2	No	In 6 weeks	6	-6	Wait 2 hours	2	-2	No	No	Yes	No	30 000 Ft	94.3663	-94.3663	4		2				Women	35-64	Primary	Eastern Hungary	Other city	1357531
20532286	1	528	1	3	No	In 2 weeks	2	-2	Wait 4 hours	4	-4	Yes	Yes	Yes	No	15 000 Ft	47.1832	-47.1832	4		2				Women	35-64	Primary	Eastern Hungary	Other city	1357531
20532286	1	528	0	3	Yes	Next day	0	0	No waiting	0	0	No	No	No	Yes	0 Ft	0	0	4		2				Women	35-64	Primary	Eastern Hungary	Other city	1357531
20532286	1	529	1	4	Yes	Next day	0	0	No waiting	0	0	Yes	Yes	No	No	5 000 Ft	15.7277	-15.7277	4		2				Women	35-64	Primary	Eastern Hungary	Other city	1357531
20532286	1	529	0	4	No	In 12 weeks	12	-12	Wait 1 hour	1	-1	No	No	Yes	Yes	30 000 Ft	94.3663	-94.3663	4		2				Women	35-64	Primary	Eastern Hungary	Other city	1357531
20532286	1	530	1	5	No	In 6 weeks	6	-6	Wait 2 hours	2	-2	Yes	No	No	No	15 000 Ft	47.1832	-47.1832	4		2				Women	35-64	Primary	Eastern Hungary	Other city	1357531
20532286	1	530	0	5	Yes	In 12 weeks	12	-12	Wait 4 hours	4	-4	No	Yes	Yes	Yes	5 000 Ft	15.7277	-15.7277	4		2				Women	35-64	Primary	Eastern Hungary	Other city	1357531
20536841	1	531	0	1	No	In 12 weeks	12	-12	Wait 2 hours	2	-2	No	Yes	No	Yes	5 000 Ft	15.7277	-15.7277	5			3			Men	18-34	Tertiary	Western Hungary	Village	1357531
20536841	1	531	1	1	Yes	Next day	0	0	Wait 4 hours	4	-4	Yes	No	Yes	No	0 Ft	0	0	5			3			Men	18-34	Tertiary	Western Hungary	Village	1357531
20536841	1	532	1	2	No	In 6 weeks	6	-6	Wait 2 hours	2	-2	No	No	Yes	No	30 000 Ft	94.3663	-94.3663	5			3			Men	18-34	Tertiary	Western Hungary	Village	1357531
20536841	1	532	0	2	Yes	In 2 weeks	2	-2	Wait 1 hour	1	-1	Yes	Yes	No	Yes	0 Ft	0	0	5			3			Men	18-34	Tertiary	Western Hungary	Village	1357531
20536841	1	533	1	3	No	In 2 weeks	2	-2	Wait 4 hours	4	-4	Yes	Yes	Yes	No	15 000 Ft	47.1832	-47.1832	5			3			Men	18-34	Tertiary	Western Hungary	Village	1357531
20536841	1	533	0	3	Yes	Next day	0	0	No waiting	0	0	No	No	No	Yes	0 Ft	0	0	5			3			Men	18-34	Tertiary	Western Hungary	Village	1357531
20536841	1	534	0	4	No	In 12 weeks	12	-12	Wait 1 hour	1	-1	No	No	Yes	Yes	30 000 Ft	94.3663	-94.3663	5			3			Men	18-34	Tertiary	Western Hungary	Village	1357531
20536841	1	534	1	4	Yes	Next day	0	0	No waiting	0	0	Yes	Yes	No	No	5 000 Ft	15.7277	-15.7277	5			3			Men	18-34	Tertiary	Western Hungary	Village	1357531
20536841	1	535	1	5	No	In 6 weeks	6	-6	Wait 2 hours	2	-2	Yes	No	No	No	15 000 Ft	47.1832	-47.1832	5			3			Men	18-34	Tertiary	Western Hungary	Village	1357531
20536841	1	535	0	5	Yes	In 12 weeks	12	-12	Wait 4 hours	4	-4	No	Yes	Yes	Yes	5 000 Ft	15.7277	-15.7277	5			3			Men	18-34	Tertiary	Western Hungary	Village	1357531
20543910	1	536	1	1	No	Next day	0	0	Wait 4 hours	4	-4	Yes	No	Yes	No	0 Ft	0	0	1						Women	18-34	Tertiary	Western Hungary	Other city	1357531
20543910	1	536	0	1	Yes	In 12 weeks	12	-12	Wait 2 hours	2	-2	No	Yes	No	Yes	5 000 Ft	15.7277	-15.7277	1						Women	18-34	Tertiary	Western Hungary	Other city	1357531
20543910	1	537	1	2	No	In 6 weeks	6	-6	Wait 2 hours	2	-2	No	No	Yes	No	30 000 Ft	94.3663	-94.3663	1						Women	18-34	Tertiary	Western Hungary	Other city	1357531
20543910	1	537	0	2	Yes	In 2 weeks	2	-2	Wait 1 hour	1	-1	Yes	Yes	No	Yes	0 Ft	0	0	1						Women	18-34	Tertiary	Western Hungary	Other city	1357531
20543910	1	538	0	3	No	Next day	0	0	No waiting	0	0	No	No	No	Yes	0 Ft	0	0	1						Women	18-34	Tertiary	Western Hungary	Other city	1357531
20543910	1	538	1	3	Yes	In 2 weeks	2	-2	Wait 4 hours	4	-4	Yes	Yes	Yes	No	15 000 Ft	47.1832	-47.1832	1						Women	18-34	Tertiary	Western Hungary	Other city	1357531
20543910	1	539	0	4	No	In 12 weeks	12	-12	Wait 1 hour	1	-1	No	No	Yes	Yes	30 000 Ft	94.3663	-94.3663	1						Women	18-34	Tertiary	Western Hungary	Other city	1357531
20543910	1	539	1	4	Yes	Next day	0	0	No waiting	0	0	Yes	Yes	No	No	5 000 Ft	15.7277	-15.7277	1						Women	18-34	Tertiary	Western Hungary	Other city	1357531
20543910	1	540	1	5	No	In 6 weeks	6	-6	Wait 2 hours	2	-2	Yes	No	No	No	15 000 Ft	47.1832	-47.1832	1						Women	18-34	Tertiary	Western Hungary	Other city	1357531
20543910	1	540	0	5	Yes	In 12 weeks	12	-12	Wait 4 hours	4	-4	No	Yes	Yes	Yes	5 000 Ft	15.7277	-15.7277	1						Women	18-34	Tertiary	Western Hungary	Other city	1357531
20545062	1	541	0	1	No	In 12 weeks	12	-12	Wait 2 hours	2	-2	No	Yes	No	Yes	5 000 Ft	15.7277	-15.7277	4			3			Women	35-64	Tertiary	Central Hungary	Village	1357531
20545062	1	541	1	1	Yes	Next day	0	0	Wait 4 hours	4	-4	Yes	No	Yes	No	0 Ft	0	0	4			3			Women	35-64	Tertiary	Central Hungary	Village	1357531
20545062	1	542	1	2	No	In 6 weeks	6	-6	Wait 2 hours	2	-2	No	No	Yes	No	30 000 Ft	94.3663	-94.3663	4			3			Women	35-64	Tertiary	Central Hungary	Village	1357531
20545062	1	542	0	2	Yes	In 2 weeks	2	-2	Wait 1 hour	1	-1	Yes	Yes	No	Yes	0 Ft	0	0	4			3			Women	35-64	Tertiary	Central Hungary	Village	1357531
20545062	1	543	1	3	No	In 2 weeks	2	-2	Wait 4 hours	4	-4	Yes	Yes	Yes	No	15 000 Ft	47.1832	-47.1832	4			3			Women	35-64	Tertiary	Central Hungary	Village	1357531
20545062	1	543	0	3	Yes	Next day	0	0	No waiting	0	0	No	No	No	Yes	0 Ft	0	0	4			3			Women	35-64	Tertiary	Central Hungary	Village	1357531
20545062	1	544	1	4	Yes	Next day	0	0	No waiting	0	0	Yes	Yes	No	No	5 000 Ft	15.7277	-15.7277	4			3			Women	35-64	Tertiary	Central Hungary	Village	1357531
20545062	1	544	0	4	No	In 12 weeks	12	-12	Wait 1 hour	1	-1	No	No	Yes	Yes	30 000 Ft	94.3663	-94.3663	4			3			Women	35-64	Tertiary	Central Hungary	Village	1357531
20545062	1	545	1	5	No	In 6 weeks	6	-6	Wait 2 hours	2	-2	Yes	No	No	No	15 000 Ft	47.1832	-47.1832	4			3			Women	35-64	Tertiary	Central Hungary	Village	1357531
20545062	1	545	0	5	Yes	In 12 weeks	12	-12	Wait 4 hours	4	-4	No	Yes	Yes	Yes	5 000 Ft	15.7277	-15.7277	4			3			Women	35-64	Tertiary	Central Hungary	Village	1357531
20549361	1	546	1	1	Yes	Next day	0	0	Wait 4 hours	4	-4	Yes	No	Yes	No	0 Ft	0	0	7			3			Women	35-64	Primary	Eastern Hungary	Other city	1357531
20549361	1	546	0	1	No	In 12 weeks	12	-12	Wait 2 hours	2	-2	No	Yes	No	Yes	5 000 Ft	15.7277	-15.7277	7			3			Women	35-64	Primary	Eastern Hungary	Other city	1357531
20549361	1	547	1	2	No	In 6 weeks	6	-6	Wait 2 hours	2	-2	No	No	Yes	No	30 000 Ft	94.3663	-94.3663	7			3			Women	35-64	Primary	Eastern Hungary	Other city	1357531
20549361	1	547	0	2	Yes	In 2 weeks	2	-2	Wait 1 hour	1	-1	Yes	Yes	No	Yes	0 Ft	0	0	7			3			Women	35-64	Primary	Eastern Hungary	Other city	1357531
20549361	1	548	0	3	No	Next day	0	0	No waiting	0	0	No	No	No	Yes	0 Ft	0	0	7			3			Women	35-64	Primary	Eastern Hungary	Other city	1357531
20549361	1	548	1	3	Yes	In 2 weeks	2	-2	Wait 4 hours	4	-4	Yes	Yes	Yes	No	15 000 Ft	47.1832	-47.1832	7			3			Women	35-64	Primary	Eastern Hungary	Other city	1357531
20549361	1	549	0	4	Yes	In 12 weeks	12	-12	Wait 1 hour	1	-1	No	No	Yes	Yes	30 000 Ft	94.3663	-94.3663	7			3			Women	35-64	Primary	Eastern Hungary	Other city	1357531
20549361	1	549	1	4	No	Next day	0	0	No waiting	0	0	Yes	Yes	No	No	5 000 Ft	15.7277	-15.7277	7			3			Women	35-64	Primary	Eastern Hungary	Other city	1357531
20549361	1	550	0	5	Yes	In 12 weeks	12	-12	Wait 4 hours	4	-4	No	Yes	Yes	Yes	5 000 Ft	15.7277	-15.7277	7			3			Women	35-64	Primary	Eastern Hungary	Other city	1357531
20549361	1	550	1	5	No	In 6 weeks	6	-6	Wait 2 hours	2	-2	Yes	No	No	No	15 000 Ft	47.1832	-47.1832	7			3			Women	35-64	Primary	Eastern Hungary	Other city	1357531
20551064	1	551	0	1	No	In 12 weeks	12	-12	Wait 2 hours	2	-2	No	Yes	No	Yes	5 000 Ft	15.7277	-15.7277	4			3	4		Men	35-64	Primary	Eastern Hungary	Other city	1357531
20551064	1	551	1	1	Yes	Next day	0	0	Wait 4 hours	4	-4	Yes	No	Yes	No	0 Ft	0	0	4			3	4		Men	35-64	Primary	Eastern Hungary	Other city	1357531
20551064	1	552	1	2	No	In 6 weeks	6	-6	Wait 2 hours	2	-2	No	No	Yes	No	30 000 Ft	94.3663	-94.3663	4			3	4		Men	35-64	Primary	Eastern Hungary	Other city	1357531
20551064	1	552	0	2	Yes	In 2 weeks	2	-2	Wait 1 hour	1	-1	Yes	Yes	No	Yes	0 Ft	0	0	4			3	4		Men	35-64	Primary	Eastern Hungary	Other city	1357531
20551064	1	553	0	3	Yes	Next day	0	0	No waiting	0	0	No	No	No	Yes	0 Ft	0	0	4			3	4		Men	35-64	Primary	Eastern Hungary	Other city	1357531
20551064	1	553	1	3	No	In 2 weeks	2	-2	Wait 4 hours	4	-4	Yes	Yes	Yes	No	15 000 Ft	47.1832	-47.1832	4			3	4		Men	35-64	Primary	Eastern Hungary	Other city	1357531
20551064	1	554	0	4	No	In 12 weeks	12	-12	Wait 1 hour	1	-1	No	No	Yes	Yes	30 000 Ft	94.3663	-94.3663	4			3	4		Men	35-64	Primary	Eastern Hungary	Other city	1357531
20551064	1	554	1	4	Yes	Next day	0	0	No waiting	0	0	Yes	Yes	No	No	5 000 Ft	15.7277	-15.7277	4			3	4		Men	35-64	Primary	Eastern Hungary	Other city	1357531
20551064	1	555	0	5	Yes	In 12 weeks	12	-12	Wait 4 hours	4	-4	No	Yes	Yes	Yes	5 000 Ft	15.7277	-15.7277	4			3	4		Men	35-64	Primary	Eastern Hungary	Other city	1357531
20551064	1	555	1	5	No	In 6 weeks	6	-6	Wait 2 hours	2	-2	Yes	No	No	No	15 000 Ft	47.1832	-47.1832	4			3	4		Men	35-64	Primary	Eastern Hungary	Other city	1357531
20551365	1	556	1	1	Yes	Next day	0	0	Wait 4 hours	4	-4	Yes	No	Yes	No	0 Ft	0	0	2	1		3			Men	65+	Primary	Central Hungary	Village	1357531
20551365	1	556	0	1	No	In 12 weeks	12	-12	Wait 2 hours	2	-2	No	Yes	No	Yes	5 000 Ft	15.7277	-15.7277	2	1		3			Men	65+	Primary	Central Hungary	Village	1357531
20551365	1	557	1	2	No	In 6 weeks	6	-6	Wait 2 hours	2	-2	No	No	Yes	No	30 000 Ft	94.3663	-94.3663	2	1		3			Men	65+	Primary	Central Hungary	Village	1357531
20551365	1	557	0	2	Yes	In 2 weeks	2	-2	Wait 1 hour	1	-1	Yes	Yes	No	Yes	0 Ft	0	0	2	1		3			Men	65+	Primary	Central Hungary	Village	1357531
20551365	1	558	0	3	Yes	Next day	0	0	No waiting	0	0	No	No	No	Yes	0 Ft	0	0	2	1		3			Men	65+	Primary	Central Hungary	Village	1357531
20551365	1	558	1	3	No	In 2 weeks	2	-2	Wait 4 hours	4	-4	Yes	Yes	Yes	No	15 000 Ft	47.1832	-47.1832	2	1		3			Men	65+	Primary	Central Hungary	Village	1357531
20551365	1	559	1	4	Yes	Next day	0	0	No waiting	0	0	Yes	Yes	No	No	5 000 Ft	15.7277	-15.7277	2	1		3			Men	65+	Primary	Central Hungary	Village	1357531
20551365	1	559	0	4	No	In 12 weeks	12	-12	Wait 1 hour	1	-1	No	No	Yes	Yes	30 000 Ft	94.3663	-94.3663	2	1		3			Men	65+	Primary	Central Hungary	Village	1357531
20551365	1	560	0	5	Yes	In 12 weeks	12	-12	Wait 4 hours	4	-4	No	Yes	Yes	Yes	5 000 Ft	15.7277	-15.7277	2	1		3			Men	65+	Primary	Central Hungary	Village	1357531
20551365	1	560	1	5	No	In 6 weeks	6	-6	Wait 2 hours	2	-2	Yes	No	No	No	15 000 Ft	47.1832	-47.1832	2	1		3			Men	65+	Primary	Central Hungary	Village	1357531
20566947	1	561	0	1	No	In 12 weeks	12	-12	Wait 2 hours	2	-2	No	Yes	No	Yes	5 000 Ft	15.7277	-15.7277	1						Men	35-64	Secondary	Eastern Hungary	Other city	1357531
20566947	1	561	1	1	Yes	Next day	0	0	Wait 4 hours	4	-4	Yes	No	Yes	No	0 Ft	0	0	1						Men	35-64	Secondary	Eastern Hungary	Other city	1357531
20566947	1	562	1	2	No	In 6 weeks	6	-6	Wait 2 hours	2	-2	No	No	Yes	No	30 000 Ft	94.3663	-94.3663	1						Men	35-64	Secondary	Eastern Hungary	Other city	1357531
20566947	1	562	0	2	Yes	In 2 weeks	2	-2	Wait 1 hour	1	-1	Yes	Yes	No	Yes	0 Ft	0	0	1						Men	35-64	Secondary	Eastern Hungary	Other city	1357531
20566947	1	563	1	3	No	In 2 weeks	2	-2	Wait 4 hours	4	-4	Yes	Yes	Yes	No	15 000 Ft	47.1832	-47.1832	1						Men	35-64	Secondary	Eastern Hungary	Other city	1357531
20566947	1	563	0	3	Yes	Next day	0	0	No waiting	0	0	No	No	No	Yes	0 Ft	0	0	1						Men	35-64	Secondary	Eastern Hungary	Other city	1357531
20566947	1	564	1	4	Yes	Next day	0	0	No waiting	0	0	Yes	Yes	No	No	5 000 Ft	15.7277	-15.7277	1						Men	35-64	Secondary	Eastern Hungary	Other city	1357531
20566947	1	564	0	4	No	In 12 weeks	12	-12	Wait 1 hour	1	-1	No	No	Yes	Yes	30 000 Ft	94.3663	-94.3663	1						Men	35-64	Secondary	Eastern Hungary	Other city	1357531
20566947	1	565	0	5	Yes	In 12 weeks	12	-12	Wait 4 hours	4	-4	No	Yes	Yes	Yes	5 000 Ft	15.7277	-15.7277	1						Men	35-64	Secondary	Eastern Hungary	Other city	1357531
20566947	1	565	1	5	No	In 6 weeks	6	-6	Wait 2 hours	2	-2	Yes	No	No	No	15 000 Ft	47.1832	-47.1832	1						Men	35-64	Secondary	Eastern Hungary	Other city	1357531
20569400	1	566	0	1	Yes	In 12 weeks	12	-12	Wait 2 hours	2	-2	No	Yes	No	Yes	5 000 Ft	15.7277	-15.7277	6			3			Men	35-64	Tertiary	Eastern Hungary	Other city	1357531
20569400	1	566	1	1	No	Next day	0	0	Wait 4 hours	4	-4	Yes	No	Yes	No	0 Ft	0	0	6			3			Men	35-64	Tertiary	Eastern Hungary	Other city	1357531
20569400	1	567	0	2	Yes	In 2 weeks	2	-2	Wait 1 hour	1	-1	Yes	Yes	No	Yes	0 Ft	0	0	6			3			Men	35-64	Tertiary	Eastern Hungary	Other city	1357531
20569400	1	567	1	2	No	In 6 weeks	6	-6	Wait 2 hours	2	-2	No	No	Yes	No	30 000 Ft	94.3663	-94.3663	6			3			Men	35-64	Tertiary	Eastern Hungary	Other city	1357531
20569400	1	568	0	3	No	Next day	0	0	No waiting	0	0	No	No	No	Yes	0 Ft	0	0	6			3			Men	35-64	Tertiary	Eastern Hungary	Other city	1357531
20569400	1	568	1	3	Yes	In 2 weeks	2	-2	Wait 4 hours	4	-4	Yes	Yes	Yes	No	15 000 Ft	47.1832	-47.1832	6			3			Men	35-64	Tertiary	Eastern Hungary	Other city	1357531
20569400	1	569	1	4	Yes	Next day	0	0	No waiting	0	0	Yes	Yes	No	No	5 000 Ft	15.7277	-15.7277	6			3			Men	35-64	Tertiary	Eastern Hungary	Other city	1357531
20569400	1	569	0	4	No	In 12 weeks	12	-12	Wait 1 hour	1	-1	No	No	Yes	Yes	30 000 Ft	94.3663	-94.3663	6			3			Men	35-64	Tertiary	Eastern Hungary	Other city	1357531
20569400	1	570	1	5	No	In 6 weeks	6	-6	Wait 2 hours	2	-2	Yes	No	No	No	15 000 Ft	47.1832	-47.1832	6			3			Men	35-64	Tertiary	Eastern Hungary	Other city	1357531
20569400	1	570	0	5	Yes	In 12 weeks	12	-12	Wait 4 hours	4	-4	No	Yes	Yes	Yes	5 000 Ft	15.7277	-15.7277	6			3			Men	35-64	Tertiary	Eastern Hungary	Other city	1357531
20581337	1	571	1	1	Yes	Next day	0	0	Wait 4 hours	4	-4	Yes	No	Yes	No	0 Ft	0	0	6			3			Women	18-34	Secondary	Central Hungary	Budapest	1357531
20581337	1	571	0	1	No	In 12 weeks	12	-12	Wait 2 hours	2	-2	No	Yes	No	Yes	5 000 Ft	15.7277	-15.7277	6			3			Women	18-34	Secondary	Central Hungary	Budapest	1357531
20581337	1	572	0	2	Yes	In 2 weeks	2	-2	Wait 1 hour	1	-1	Yes	Yes	No	Yes	0 Ft	0	0	6			3			Women	18-34	Secondary	Central Hungary	Budapest	1357531
20581337	1	572	1	2	No	In 6 weeks	6	-6	Wait 2 hours	2	-2	No	No	Yes	No	30 000 Ft	94.3663	-94.3663	6			3			Women	18-34	Secondary	Central Hungary	Budapest	1357531
20581337	1	573	1	3	Yes	In 2 weeks	2	-2	Wait 4 hours	4	-4	Yes	Yes	Yes	No	15 000 Ft	47.1832	-47.1832	6			3			Women	18-34	Secondary	Central Hungary	Budapest	1357531
20581337	1	573	0	3	No	Next day	0	0	No waiting	0	0	No	No	No	Yes	0 Ft	0	0	6			3			Women	18-34	Secondary	Central Hungary	Budapest	1357531
20581337	1	574	0	4	No	In 12 weeks	12	-12	Wait 1 hour	1	-1	No	No	Yes	Yes	30 000 Ft	94.3663	-94.3663	6			3			Women	18-34	Secondary	Central Hungary	Budapest	1357531
20581337	1	574	1	4	Yes	Next day	0	0	No waiting	0	0	Yes	Yes	No	No	5 000 Ft	15.7277	-15.7277	6			3			Women	18-34	Secondary	Central Hungary	Budapest	1357531
20581337	1	575	1	5	No	In 6 weeks	6	-6	Wait 2 hours	2	-2	Yes	No	No	No	15 000 Ft	47.1832	-47.1832	6			3			Women	18-34	Secondary	Central Hungary	Budapest	1357531
20581337	1	575	0	5	Yes	In 12 weeks	12	-12	Wait 4 hours	4	-4	No	Yes	Yes	Yes	5 000 Ft	15.7277	-15.7277	6			3			Women	18-34	Secondary	Central Hungary	Budapest	1357531
20615013	1	576	0	1	No	In 12 weeks	12	-12	Wait 2 hours	2	-2	No	Yes	No	Yes	5 000 Ft	15.7277	-15.7277	4			3			Men	65+	Primary	Central Hungary	Budapest	1357531
20615013	1	576	1	1	Yes	Next day	0	0	Wait 4 hours	4	-4	Yes	No	Yes	No	0 Ft	0	0	4			3			Men	65+	Primary	Central Hungary	Budapest	1357531
20615013	1	577	0	2	Yes	In 2 weeks	2	-2	Wait 1 hour	1	-1	Yes	Yes	No	Yes	0 Ft	0	0	4			3			Men	65+	Primary	Central Hungary	Budapest	1357531
20615013	1	577	1	2	No	In 6 weeks	6	-6	Wait 2 hours	2	-2	No	No	Yes	No	30 000 Ft	94.3663	-94.3663	4			3			Men	65+	Primary	Central Hungary	Budapest	1357531
20615013	1	578	0	3	Yes	Next day	0	0	No waiting	0	0	No	No	No	Yes	0 Ft	0	0	4			3			Men	65+	Primary	Central Hungary	Budapest	1357531
20615013	1	578	1	3	No	In 2 weeks	2	-2	Wait 4 hours	4	-4	Yes	Yes	Yes	No	15 000 Ft	47.1832	-47.1832	4			3			Men	65+	Primary	Central Hungary	Budapest	1357531
20615013	1	579	1	4	Yes	Next day	0	0	No waiting	0	0	Yes	Yes	No	No	5 000 Ft	15.7277	-15.7277	4			3			Men	65+	Primary	Central Hungary	Budapest	1357531
20615013	1	579	0	4	No	In 12 weeks	12	-12	Wait 1 hour	1	-1	No	No	Yes	Yes	30 000 Ft	94.3663	-94.3663	4			3			Men	65+	Primary	Central Hungary	Budapest	1357531
20615013	1	580	1	5	No	In 6 weeks	6	-6	Wait 2 hours	2	-2	Yes	No	No	No	15 000 Ft	47.1832	-47.1832	4			3			Men	65+	Primary	Central Hungary	Budapest	1357531
20615013	1	580	0	5	Yes	In 12 weeks	12	-12	Wait 4 hours	4	-4	No	Yes	Yes	Yes	5 000 Ft	15.7277	-15.7277	4			3			Men	65+	Primary	Central Hungary	Budapest	1357531
20617172	1	581	0	1	No	In 12 weeks	12	-12	Wait 2 hours	2	-2	No	Yes	No	Yes	5 000 Ft	15.7277	-15.7277	6			3			Men	35-64	Secondary	Eastern Hungary	Other city	1357531
20617172	1	581	1	1	Yes	Next day	0	0	Wait 4 hours	4	-4	Yes	No	Yes	No	0 Ft	0	0	6			3			Men	35-64	Secondary	Eastern Hungary	Other city	1357531
20617172	1	582	1	2	Yes	In 6 weeks	6	-6	Wait 2 hours	2	-2	No	No	Yes	No	30 000 Ft	94.3663	-94.3663	6			3			Men	35-64	Secondary	Eastern Hungary	Other city	1357531
20617172	1	582	0	2	No	In 2 weeks	2	-2	Wait 1 hour	1	-1	Yes	Yes	No	Yes	0 Ft	0	0	6			3			Men	35-64	Secondary	Eastern Hungary	Other city	1357531
20617172	1	583	0	3	Yes	Next day	0	0	No waiting	0	0	No	No	No	Yes	0 Ft	0	0	6			3			Men	35-64	Secondary	Eastern Hungary	Other city	1357531
20617172	1	583	1	3	No	In 2 weeks	2	-2	Wait 4 hours	4	-4	Yes	Yes	Yes	No	15 000 Ft	47.1832	-47.1832	6			3			Men	35-64	Secondary	Eastern Hungary	Other city	1357531
20617172	1	584	0	4	No	In 12 weeks	12	-12	Wait 1 hour	1	-1	No	No	Yes	Yes	30 000 Ft	94.3663	-94.3663	6			3			Men	35-64	Secondary	Eastern Hungary	Other city	1357531
20617172	1	584	1	4	Yes	Next day	0	0	No waiting	0	0	Yes	Yes	No	No	5 000 Ft	15.7277	-15.7277	6			3			Men	35-64	Secondary	Eastern Hungary	Other city	1357531
20617172	1	585	0	5	Yes	In 12 weeks	12	-12	Wait 4 hours	4	-4	No	Yes	Yes	Yes	5 000 Ft	15.7277	-15.7277	6			3			Men	35-64	Secondary	Eastern Hungary	Other city	1357531
20617172	1	585	1	5	No	In 6 weeks	6	-6	Wait 2 hours	2	-2	Yes	No	No	No	15 000 Ft	47.1832	-47.1832	6			3			Men	35-64	Secondary	Eastern Hungary	Other city	1357531
20619773	1	586	0	1	No	In 12 weeks	12	-12	Wait 2 hours	2	-2	No	Yes	No	Yes	5 000 Ft	15.7277	-15.7277	4					5	Men	35-64	Primary	Western Hungary	Other city	1357531
20619773	1	586	1	1	Yes	Next day	0	0	Wait 4 hours	4	-4	Yes	No	Yes	No	0 Ft	0	0	4					5	Men	35-64	Primary	Western Hungary	Other city	1357531
20619773	1	587	1	2	No	In 6 weeks	6	-6	Wait 2 hours	2	-2	No	No	Yes	No	30 000 Ft	94.3663	-94.3663	4					5	Men	35-64	Primary	Western Hungary	Other city	1357531
20619773	1	587	0	2	Yes	In 2 weeks	2	-2	Wait 1 hour	1	-1	Yes	Yes	No	Yes	0 Ft	0	0	4					5	Men	35-64	Primary	Western Hungary	Other city	1357531
20619773	1	588	1	3	No	In 2 weeks	2	-2	Wait 4 hours	4	-4	Yes	Yes	Yes	No	15 000 Ft	47.1832	-47.1832	4					5	Men	35-64	Primary	Western Hungary	Other city	1357531
20619773	1	588	0	3	Yes	Next day	0	0	No waiting	0	0	No	No	No	Yes	0 Ft	0	0	4					5	Men	35-64	Primary	Western Hungary	Other city	1357531
20619773	1	589	0	4	No	In 12 weeks	12	-12	Wait 1 hour	1	-1	No	No	Yes	Yes	30 000 Ft	94.3663	-94.3663	4					5	Men	35-64	Primary	Western Hungary	Other city	1357531
20619773	1	589	1	4	Yes	Next day	0	0	No waiting	0	0	Yes	Yes	No	No	5 000 Ft	15.7277	-15.7277	4					5	Men	35-64	Primary	Western Hungary	Other city	1357531
20619773	1	590	1	5	Yes	In 6 weeks	6	-6	Wait 2 hours	2	-2	Yes	No	No	No	15 000 Ft	47.1832	-47.1832	4					5	Men	35-64	Primary	Western Hungary	Other city	1357531
20619773	1	590	0	5	No	In 12 weeks	12	-12	Wait 4 hours	4	-4	No	Yes	Yes	Yes	5 000 Ft	15.7277	-15.7277	4					5	Men	35-64	Primary	Western Hungary	Other city	1357531
20660041	1	591	1	1	No	Next day	0	0	Wait 4 hours	4	-4	Yes	No	Yes	No	0 Ft	0	0	4					5	Men	35-64	Primary	Eastern Hungary	Village	1357531
20660041	1	591	0	1	Yes	In 12 weeks	12	-12	Wait 2 hours	2	-2	No	Yes	No	Yes	5 000 Ft	15.7277	-15.7277	4					5	Men	35-64	Primary	Eastern Hungary	Village	1357531
20660041	1	592	0	2	Yes	In 2 weeks	2	-2	Wait 1 hour	1	-1	Yes	Yes	No	Yes	0 Ft	0	0	4					5	Men	35-64	Primary	Eastern Hungary	Village	1357531
20660041	1	592	1	2	No	In 6 weeks	6	-6	Wait 2 hours	2	-2	No	No	Yes	No	30 000 Ft	94.3663	-94.3663	4					5	Men	35-64	Primary	Eastern Hungary	Village	1357531
20660041	1	593	0	3	Yes	Next day	0	0	No waiting	0	0	No	No	No	Yes	0 Ft	0	0	4					5	Men	35-64	Primary	Eastern Hungary	Village	1357531
20660041	1	593	1	3	No	In 2 weeks	2	-2	Wait 4 hours	4	-4	Yes	Yes	Yes	No	15 000 Ft	47.1832	-47.1832	4					5	Men	35-64	Primary	Eastern Hungary	Village	1357531
20660041	1	594	1	4	Yes	Next day	0	0	No waiting	0	0	Yes	Yes	No	No	5 000 Ft	15.7277	-15.7277	4					5	Men	35-64	Primary	Eastern Hungary	Village	1357531
20660041	1	594	0	4	No	In 12 weeks	12	-12	Wait 1 hour	1	-1	No	No	Yes	Yes	30 000 Ft	94.3663	-94.3663	4					5	Men	35-64	Primary	Eastern Hungary	Village	1357531
20660041	1	595	0	5	No	In 12 weeks	12	-12	Wait 4 hours	4	-4	No	Yes	Yes	Yes	5 000 Ft	15.7277	-15.7277	4					5	Men	35-64	Primary	Eastern Hungary	Village	1357531
20660041	1	595	1	5	Yes	In 6 weeks	6	-6	Wait 2 hours	2	-2	Yes	No	No	No	15 000 Ft	47.1832	-47.1832	4					5	Men	35-64	Primary	Eastern Hungary	Village	1357531
20666154	1	596	0	1	No	In 12 weeks	12	-12	Wait 2 hours	2	-2	No	Yes	No	Yes	5 000 Ft	15.7277	-15.7277	4			3		5	Women	35-64	Secondary	Central Hungary	Budapest	1357531
20666154	1	596	1	1	Yes	Next day	0	0	Wait 4 hours	4	-4	Yes	No	Yes	No	0 Ft	0	0	4			3		5	Women	35-64	Secondary	Central Hungary	Budapest	1357531
20666154	1	597	1	2	No	In 6 weeks	6	-6	Wait 2 hours	2	-2	No	No	Yes	No	30 000 Ft	94.3663	-94.3663	4			3		5	Women	35-64	Secondary	Central Hungary	Budapest	1357531
20666154	1	597	0	2	Yes	In 2 weeks	2	-2	Wait 1 hour	1	-1	Yes	Yes	No	Yes	0 Ft	0	0	4			3		5	Women	35-64	Secondary	Central Hungary	Budapest	1357531
20666154	1	598	1	3	No	In 2 weeks	2	-2	Wait 4 hours	4	-4	Yes	Yes	Yes	No	15 000 Ft	47.1832	-47.1832	4			3		5	Women	35-64	Secondary	Central Hungary	Budapest	1357531
20666154	1	598	0	3	Yes	Next day	0	0	No waiting	0	0	No	No	No	Yes	0 Ft	0	0	4			3		5	Women	35-64	Secondary	Central Hungary	Budapest	1357531
20666154	1	599	0	4	No	In 12 weeks	12	-12	Wait 1 hour	1	-1	No	No	Yes	Yes	30 000 Ft	94.3663	-94.3663	4			3		5	Women	35-64	Secondary	Central Hungary	Budapest	1357531
20666154	1	599	1	4	Yes	Next day	0	0	No waiting	0	0	Yes	Yes	No	No	5 000 Ft	15.7277	-15.7277	4			3		5	Women	35-64	Secondary	Central Hungary	Budapest	1357531
20666154	1	600	1	5	No	In 6 weeks	6	-6	Wait 2 hours	2	-2	Yes	No	No	No	15 000 Ft	47.1832	-47.1832	4			3		5	Women	35-64	Secondary	Central Hungary	Budapest	1357531
20666154	1	600	0	5	Yes	In 12 weeks	12	-12	Wait 4 hours	4	-4	No	Yes	Yes	Yes	5 000 Ft	15.7277	-15.7277	4			3		5	Women	35-64	Secondary	Central Hungary	Budapest	1357531
20667809	1	601	0	1	No	In 12 weeks	12	-12	Wait 2 hours	2	-2	No	Yes	No	Yes	5 000 Ft	15.7277	-15.7277	5			3			Men	18-34	Tertiary	Eastern Hungary	Other city	1357531
20667809	1	601	1	1	Yes	Next day	0	0	Wait 4 hours	4	-4	Yes	No	Yes	No	0 Ft	0	0	5			3			Men	18-34	Tertiary	Eastern Hungary	Other city	1357531
20667809	1	602	0	2	Yes	In 2 weeks	2	-2	Wait 1 hour	1	-1	Yes	Yes	No	Yes	0 Ft	0	0	5			3			Men	18-34	Tertiary	Eastern Hungary	Other city	1357531
20667809	1	602	1	2	No	In 6 weeks	6	-6	Wait 2 hours	2	-2	No	No	Yes	No	30 000 Ft	94.3663	-94.3663	5			3			Men	18-34	Tertiary	Eastern Hungary	Other city	1357531
20667809	1	603	0	3	No	Next day	0	0	No waiting	0	0	No	No	No	Yes	0 Ft	0	0	5			3			Men	18-34	Tertiary	Eastern Hungary	Other city	1357531
20667809	1	603	1	3	Yes	In 2 weeks	2	-2	Wait 4 hours	4	-4	Yes	Yes	Yes	No	15 000 Ft	47.1832	-47.1832	5			3			Men	18-34	Tertiary	Eastern Hungary	Other city	1357531
20667809	1	604	0	4	No	In 12 weeks	12	-12	Wait 1 hour	1	-1	No	No	Yes	Yes	30 000 Ft	94.3663	-94.3663	5			3			Men	18-34	Tertiary	Eastern Hungary	Other city	1357531
20667809	1	604	1	4	Yes	Next day	0	0	No waiting	0	0	Yes	Yes	No	No	5 000 Ft	15.7277	-15.7277	5			3			Men	18-34	Tertiary	Eastern Hungary	Other city	1357531
20667809	1	605	0	5	Yes	In 12 weeks	12	-12	Wait 4 hours	4	-4	No	Yes	Yes	Yes	5 000 Ft	15.7277	-15.7277	5			3			Men	18-34	Tertiary	Eastern Hungary	Other city	1357531
20667809	1	605	1	5	No	In 6 weeks	6	-6	Wait 2 hours	2	-2	Yes	No	No	No	15 000 Ft	47.1832	-47.1832	5			3			Men	18-34	Tertiary	Eastern Hungary	Other city	1357531
20669516	1	606	0	1	No	In 12 weeks	12	-12	Wait 2 hours	2	-2	No	Yes	No	Yes	5 000 Ft	15.7277	-15.7277	6	1		3			Men	18-34	Secondary	Eastern Hungary	Village	1357531
20669516	1	606	1	1	Yes	Next day	0	0	Wait 4 hours	4	-4	Yes	No	Yes	No	0 Ft	0	0	6	1		3			Men	18-34	Secondary	Eastern Hungary	Village	1357531
20669516	1	607	0	2	Yes	In 2 weeks	2	-2	Wait 1 hour	1	-1	Yes	Yes	No	Yes	0 Ft	0	0	6	1		3			Men	18-34	Secondary	Eastern Hungary	Village	1357531
20669516	1	607	1	2	No	In 6 weeks	6	-6	Wait 2 hours	2	-2	No	No	Yes	No	30 000 Ft	94.3663	-94.3663	6	1		3			Men	18-34	Secondary	Eastern Hungary	Village	1357531
20669516	1	608	0	3	Yes	Next day	0	0	No waiting	0	0	No	No	No	Yes	0 Ft	0	0	6	1		3			Men	18-34	Secondary	Eastern Hungary	Village	1357531
20669516	1	608	1	3	No	In 2 weeks	2	-2	Wait 4 hours	4	-4	Yes	Yes	Yes	No	15 000 Ft	47.1832	-47.1832	6	1		3			Men	18-34	Secondary	Eastern Hungary	Village	1357531
20669516	1	609	0	4	No	In 12 weeks	12	-12	Wait 1 hour	1	-1	No	No	Yes	Yes	30 000 Ft	94.3663	-94.3663	6	1		3			Men	18-34	Secondary	Eastern Hungary	Village	1357531
20669516	1	609	1	4	Yes	Next day	0	0	No waiting	0	0	Yes	Yes	No	No	5 000 Ft	15.7277	-15.7277	6	1		3			Men	18-34	Secondary	Eastern Hungary	Village	1357531
20669516	1	610	1	5	Yes	In 6 weeks	6	-6	Wait 2 hours	2	-2	Yes	No	No	No	15 000 Ft	47.1832	-47.1832	6	1		3			Men	18-34	Secondary	Eastern Hungary	Village	1357531
20669516	1	610	0	5	No	In 12 weeks	12	-12	Wait 4 hours	4	-4	No	Yes	Yes	Yes	5 000 Ft	15.7277	-15.7277	6	1		3			Men	18-34	Secondary	Eastern Hungary	Village	1357531
20676232	1	611	1	1	Yes	Next day	0	0	Wait 4 hours	4	-4	Yes	No	Yes	No	0 Ft	0	0	7			3			Men	65+	Tertiary	Eastern Hungary	Other city	1357531
20676232	1	611	0	1	No	In 12 weeks	12	-12	Wait 2 hours	2	-2	No	Yes	No	Yes	5 000 Ft	15.7277	-15.7277	7			3			Men	65+	Tertiary	Eastern Hungary	Other city	1357531
20676232	1	612	0	2	Yes	In 2 weeks	2	-2	Wait 1 hour	1	-1	Yes	Yes	No	Yes	0 Ft	0	0	7			3			Men	65+	Tertiary	Eastern Hungary	Other city	1357531
20676232	1	612	1	2	No	In 6 weeks	6	-6	Wait 2 hours	2	-2	No	No	Yes	No	30 000 Ft	94.3663	-94.3663	7			3			Men	65+	Tertiary	Eastern Hungary	Other city	1357531
20676232	1	613	1	3	Yes	In 2 weeks	2	-2	Wait 4 hours	4	-4	Yes	Yes	Yes	No	15 000 Ft	47.1832	-47.1832	7			3			Men	65+	Tertiary	Eastern Hungary	Other city	1357531
20676232	1	613	0	3	No	Next day	0	0	No waiting	0	0	No	No	No	Yes	0 Ft	0	0	7			3			Men	65+	Tertiary	Eastern Hungary	Other city	1357531
20676232	1	614	0	4	No	In 12 weeks	12	-12	Wait 1 hour	1	-1	No	No	Yes	Yes	30 000 Ft	94.3663	-94.3663	7			3			Men	65+	Tertiary	Eastern Hungary	Other city	1357531
20676232	1	614	1	4	Yes	Next day	0	0	No waiting	0	0	Yes	Yes	No	No	5 000 Ft	15.7277	-15.7277	7			3			Men	65+	Tertiary	Eastern Hungary	Other city	1357531
20676232	1	615	1	5	No	In 6 weeks	6	-6	Wait 2 hours	2	-2	Yes	No	No	No	15 000 Ft	47.1832	-47.1832	7			3			Men	65+	Tertiary	Eastern Hungary	Other city	1357531
20676232	1	615	0	5	Yes	In 12 weeks	12	-12	Wait 4 hours	4	-4	No	Yes	Yes	Yes	5 000 Ft	15.7277	-15.7277	7			3			Men	65+	Tertiary	Eastern Hungary	Other city	1357531
20676629	1	616	1	1	No	Next day	0	0	Wait 4 hours	4	-4	Yes	No	Yes	No	0 Ft	0	0	4			3			Women	65+	Secondary	Central Hungary	Budapest	1357531
20676629	1	616	0	1	Yes	In 12 weeks	12	-12	Wait 2 hours	2	-2	No	Yes	No	Yes	5 000 Ft	15.7277	-15.7277	4			3			Women	65+	Secondary	Central Hungary	Budapest	1357531
20676629	1	617	1	2	No	In 6 weeks	6	-6	Wait 2 hours	2	-2	No	No	Yes	No	30 000 Ft	94.3663	-94.3663	4			3			Women	65+	Secondary	Central Hungary	Budapest	1357531
20676629	1	617	0	2	Yes	In 2 weeks	2	-2	Wait 1 hour	1	-1	Yes	Yes	No	Yes	0 Ft	0	0	4			3			Women	65+	Secondary	Central Hungary	Budapest	1357531
20676629	1	618	0	3	Yes	Next day	0	0	No waiting	0	0	No	No	No	Yes	0 Ft	0	0	4			3			Women	65+	Secondary	Central Hungary	Budapest	1357531
20676629	1	618	1	3	No	In 2 weeks	2	-2	Wait 4 hours	4	-4	Yes	Yes	Yes	No	15 000 Ft	47.1832	-47.1832	4			3			Women	65+	Secondary	Central Hungary	Budapest	1357531
20676629	1	619	1	4	Yes	Next day	0	0	No waiting	0	0	Yes	Yes	No	No	5 000 Ft	15.7277	-15.7277	4			3			Women	65+	Secondary	Central Hungary	Budapest	1357531
20676629	1	619	0	4	No	In 12 weeks	12	-12	Wait 1 hour	1	-1	No	No	Yes	Yes	30 000 Ft	94.3663	-94.3663	4			3			Women	65+	Secondary	Central Hungary	Budapest	1357531
20676629	1	620	0	5	Yes	In 12 weeks	12	-12	Wait 4 hours	4	-4	No	Yes	Yes	Yes	5 000 Ft	15.7277	-15.7277	4			3			Women	65+	Secondary	Central Hungary	Budapest	1357531
20676629	1	620	1	5	No	In 6 weeks	6	-6	Wait 2 hours	2	-2	Yes	No	No	No	15 000 Ft	47.1832	-47.1832	4			3			Women	65+	Secondary	Central Hungary	Budapest	1357531
20676983	1	621	1	1	Yes	Next day	0	0	Wait 4 hours	4	-4	Yes	No	Yes	No	0 Ft	0	0	4			3			Men	35-64	Secondary	Central Hungary	Budapest	1357531
20676983	1	621	0	1	No	In 12 weeks	12	-12	Wait 2 hours	2	-2	No	Yes	No	Yes	5 000 Ft	15.7277	-15.7277	4			3			Men	35-64	Secondary	Central Hungary	Budapest	1357531
20676983	1	622	1	2	No	In 6 weeks	6	-6	Wait 2 hours	2	-2	No	No	Yes	No	30 000 Ft	94.3663	-94.3663	4			3			Men	35-64	Secondary	Central Hungary	Budapest	1357531
20676983	1	622	0	2	Yes	In 2 weeks	2	-2	Wait 1 hour	1	-1	Yes	Yes	No	Yes	0 Ft	0	0	4			3			Men	35-64	Secondary	Central Hungary	Budapest	1357531
20676983	1	623	0	3	Yes	Next day	0	0	No waiting	0	0	No	No	No	Yes	0 Ft	0	0	4			3			Men	35-64	Secondary	Central Hungary	Budapest	1357531
20676983	1	623	1	3	No	In 2 weeks	2	-2	Wait 4 hours	4	-4	Yes	Yes	Yes	No	15 000 Ft	47.1832	-47.1832	4			3			Men	35-64	Secondary	Central Hungary	Budapest	1357531
20676983	1	624	1	4	Yes	Next day	0	0	No waiting	0	0	Yes	Yes	No	No	5 000 Ft	15.7277	-15.7277	4			3			Men	35-64	Secondary	Central Hungary	Budapest	1357531
20676983	1	624	0	4	No	In 12 weeks	12	-12	Wait 1 hour	1	-1	No	No	Yes	Yes	30 000 Ft	94.3663	-94.3663	4			3			Men	35-64	Secondary	Central Hungary	Budapest	1357531
20676983	1	625	1	5	No	In 6 weeks	6	-6	Wait 2 hours	2	-2	Yes	No	No	No	15 000 Ft	47.1832	-47.1832	4			3			Men	35-64	Secondary	Central Hungary	Budapest	1357531
20676983	1	625	0	5	Yes	In 12 weeks	12	-12	Wait 4 hours	4	-4	No	Yes	Yes	Yes	5 000 Ft	15.7277	-15.7277	4			3			Men	35-64	Secondary	Central Hungary	Budapest	1357531
20679056	1	626	1	1	Yes	Next day	0	0	Wait 4 hours	4	-4	Yes	No	Yes	No	0 Ft	0	0	4			3			Men	18-34	Tertiary	Central Hungary	Other city	1357531
20679056	1	626	0	1	No	In 12 weeks	12	-12	Wait 2 hours	2	-2	No	Yes	No	Yes	5 000 Ft	15.7277	-15.7277	4			3			Men	18-34	Tertiary	Central Hungary	Other city	1357531
20679056	1	627	0	2	Yes	In 2 weeks	2	-2	Wait 1 hour	1	-1	Yes	Yes	No	Yes	0 Ft	0	0	4			3			Men	18-34	Tertiary	Central Hungary	Other city	1357531
20679056	1	627	1	2	No	In 6 weeks	6	-6	Wait 2 hours	2	-2	No	No	Yes	No	30 000 Ft	94.3663	-94.3663	4			3			Men	18-34	Tertiary	Central Hungary	Other city	1357531
20679056	1	628	0	3	Yes	Next day	0	0	No waiting	0	0	No	No	No	Yes	0 Ft	0	0	4			3			Men	18-34	Tertiary	Central Hungary	Other city	1357531
20679056	1	628	1	3	No	In 2 weeks	2	-2	Wait 4 hours	4	-4	Yes	Yes	Yes	No	15 000 Ft	47.1832	-47.1832	4			3			Men	18-34	Tertiary	Central Hungary	Other city	1357531
20679056	1	629	0	4	No	In 12 weeks	12	-12	Wait 1 hour	1	-1	No	No	Yes	Yes	30 000 Ft	94.3663	-94.3663	4			3			Men	18-34	Tertiary	Central Hungary	Other city	1357531
20679056	1	629	1	4	Yes	Next day	0	0	No waiting	0	0	Yes	Yes	No	No	5 000 Ft	15.7277	-15.7277	4			3			Men	18-34	Tertiary	Central Hungary	Other city	1357531
20679056	1	630	1	5	Yes	In 6 weeks	6	-6	Wait 2 hours	2	-2	Yes	No	No	No	15 000 Ft	47.1832	-47.1832	4			3			Men	18-34	Tertiary	Central Hungary	Other city	1357531
20679056	1	630	0	5	No	In 12 weeks	12	-12	Wait 4 hours	4	-4	No	Yes	Yes	Yes	5 000 Ft	15.7277	-15.7277	4			3			Men	18-34	Tertiary	Central Hungary	Other city	1357531
20680070	1	631	1	1	Yes	Next day	0	0	Wait 4 hours	4	-4	Yes	No	Yes	No	0 Ft	0	0	4			3			Men	65+	Tertiary	Western Hungary	Village	1357531
20680070	1	631	0	1	No	In 12 weeks	12	-12	Wait 2 hours	2	-2	No	Yes	No	Yes	5 000 Ft	15.7277	-15.7277	4			3			Men	65+	Tertiary	Western Hungary	Village	1357531
20680070	1	632	1	2	No	In 6 weeks	6	-6	Wait 2 hours	2	-2	No	No	Yes	No	30 000 Ft	94.3663	-94.3663	4			3			Men	65+	Tertiary	Western Hungary	Village	1357531
20680070	1	632	0	2	Yes	In 2 weeks	2	-2	Wait 1 hour	1	-1	Yes	Yes	No	Yes	0 Ft	0	0	4			3			Men	65+	Tertiary	Western Hungary	Village	1357531
20680070	1	633	0	3	Yes	Next day	0	0	No waiting	0	0	No	No	No	Yes	0 Ft	0	0	4			3			Men	65+	Tertiary	Western Hungary	Village	1357531
20680070	1	633	1	3	No	In 2 weeks	2	-2	Wait 4 hours	4	-4	Yes	Yes	Yes	No	15 000 Ft	47.1832	-47.1832	4			3			Men	65+	Tertiary	Western Hungary	Village	1357531
20680070	1	634	1	4	Yes	Next day	0	0	No waiting	0	0	Yes	Yes	No	No	5 000 Ft	15.7277	-15.7277	4			3			Men	65+	Tertiary	Western Hungary	Village	1357531
20680070	1	634	0	4	No	In 12 weeks	12	-12	Wait 1 hour	1	-1	No	No	Yes	Yes	30 000 Ft	94.3663	-94.3663	4			3			Men	65+	Tertiary	Western Hungary	Village	1357531
20680070	1	635	0	5	Yes	In 12 weeks	12	-12	Wait 4 hours	4	-4	No	Yes	Yes	Yes	5 000 Ft	15.7277	-15.7277	4			3			Men	65+	Tertiary	Western Hungary	Village	1357531
20680070	1	635	1	5	No	In 6 weeks	6	-6	Wait 2 hours	2	-2	Yes	No	No	No	15 000 Ft	47.1832	-47.1832	4			3			Men	65+	Tertiary	Western Hungary	Village	1357531
20696588	1	636	1	1	Yes	Next day	0	0	Wait 4 hours	4	-4	Yes	No	Yes	No	0 Ft	0	0	4			3			Women	65+	Primary	Central Hungary	Other city	1357531
20696588	1	636	0	1	No	In 12 weeks	12	-12	Wait 2 hours	2	-2	No	Yes	No	Yes	5 000 Ft	15.7277	-15.7277	4			3			Women	65+	Primary	Central Hungary	Other city	1357531
20696588	1	637	0	2	Yes	In 2 weeks	2	-2	Wait 1 hour	1	-1	Yes	Yes	No	Yes	0 Ft	0	0	4			3			Women	65+	Primary	Central Hungary	Other city	1357531
20696588	1	637	1	2	No	In 6 weeks	6	-6	Wait 2 hours	2	-2	No	No	Yes	No	30 000 Ft	94.3663	-94.3663	4			3			Women	65+	Primary	Central Hungary	Other city	1357531
20696588	1	638	1	3	No	In 2 weeks	2	-2	Wait 4 hours	4	-4	Yes	Yes	Yes	No	15 000 Ft	47.1832	-47.1832	4			3			Women	65+	Primary	Central Hungary	Other city	1357531
20696588	1	638	0	3	Yes	Next day	0	0	No waiting	0	0	No	No	No	Yes	0 Ft	0	0	4			3			Women	65+	Primary	Central Hungary	Other city	1357531
20696588	1	639	1	4	Yes	Next day	0	0	No waiting	0	0	Yes	Yes	No	No	5 000 Ft	15.7277	-15.7277	4			3			Women	65+	Primary	Central Hungary	Other city	1357531
20696588	1	639	0	4	No	In 12 weeks	12	-12	Wait 1 hour	1	-1	No	No	Yes	Yes	30 000 Ft	94.3663	-94.3663	4			3			Women	65+	Primary	Central Hungary	Other city	1357531
20696588	1	640	1	5	No	In 6 weeks	6	-6	Wait 2 hours	2	-2	Yes	No	No	No	15 000 Ft	47.1832	-47.1832	4			3			Women	65+	Primary	Central Hungary	Other city	1357531
20696588	1	640	0	5	Yes	In 12 weeks	12	-12	Wait 4 hours	4	-4	No	Yes	Yes	Yes	5 000 Ft	15.7277	-15.7277	4			3			Women	65+	Primary	Central Hungary	Other city	1357531
20697685	1	641	1	1	Yes	Next day	0	0	Wait 4 hours	4	-4	Yes	No	Yes	No	0 Ft	0	0	5			3			Men	65+	Tertiary	Western Hungary	Other city	1357531
20697685	1	641	0	1	No	In 12 weeks	12	-12	Wait 2 hours	2	-2	No	Yes	No	Yes	5 000 Ft	15.7277	-15.7277	5			3			Men	65+	Tertiary	Western Hungary	Other city	1357531
20697685	1	642	1	2	No	In 6 weeks	6	-6	Wait 2 hours	2	-2	No	No	Yes	No	30 000 Ft	94.3663	-94.3663	5			3			Men	65+	Tertiary	Western Hungary	Other city	1357531
20697685	1	642	0	2	Yes	In 2 weeks	2	-2	Wait 1 hour	1	-1	Yes	Yes	No	Yes	0 Ft	0	0	5			3			Men	65+	Tertiary	Western Hungary	Other city	1357531
20697685	1	643	0	3	Yes	Next day	0	0	No waiting	0	0	No	No	No	Yes	0 Ft	0	0	5			3			Men	65+	Tertiary	Western Hungary	Other city	1357531
20697685	1	643	1	3	No	In 2 weeks	2	-2	Wait 4 hours	4	-4	Yes	Yes	Yes	No	15 000 Ft	47.1832	-47.1832	5			3			Men	65+	Tertiary	Western Hungary	Other city	1357531
20697685	1	644	0	4	No	In 12 weeks	12	-12	Wait 1 hour	1	-1	No	No	Yes	Yes	30 000 Ft	94.3663	-94.3663	5			3			Men	65+	Tertiary	Western Hungary	Other city	1357531
20697685	1	644	1	4	Yes	Next day	0	0	No waiting	0	0	Yes	Yes	No	No	5 000 Ft	15.7277	-15.7277	5			3			Men	65+	Tertiary	Western Hungary	Other city	1357531
20697685	1	645	1	5	No	In 6 weeks	6	-6	Wait 2 hours	2	-2	Yes	No	No	No	15 000 Ft	47.1832	-47.1832	5			3			Men	65+	Tertiary	Western Hungary	Other city	1357531
20697685	1	645	0	5	Yes	In 12 weeks	12	-12	Wait 4 hours	4	-4	No	Yes	Yes	Yes	5 000 Ft	15.7277	-15.7277	5			3			Men	65+	Tertiary	Western Hungary	Other city	1357531
20700624	1	646	1	1	Yes	Next day	0	0	Wait 4 hours	4	-4	Yes	No	Yes	No	0 Ft	0	0	1						Men	65+	Primary	Western Hungary	Other city	1357531
20700624	1	646	0	1	No	In 12 weeks	12	-12	Wait 2 hours	2	-2	No	Yes	No	Yes	5 000 Ft	15.7277	-15.7277	1						Men	65+	Primary	Western Hungary	Other city	1357531
20700624	1	647	0	2	Yes	In 2 weeks	2	-2	Wait 1 hour	1	-1	Yes	Yes	No	Yes	0 Ft	0	0	1						Men	65+	Primary	Western Hungary	Other city	1357531
20700624	1	647	1	2	No	In 6 weeks	6	-6	Wait 2 hours	2	-2	No	No	Yes	No	30 000 Ft	94.3663	-94.3663	1						Men	65+	Primary	Western Hungary	Other city	1357531
20700624	1	648	0	3	Yes	Next day	0	0	No waiting	0	0	No	No	No	Yes	0 Ft	0	0	1						Men	65+	Primary	Western Hungary	Other city	1357531
20700624	1	648	1	3	No	In 2 weeks	2	-2	Wait 4 hours	4	-4	Yes	Yes	Yes	No	15 000 Ft	47.1832	-47.1832	1						Men	65+	Primary	Western Hungary	Other city	1357531
20700624	1	649	1	4	Yes	Next day	0	0	No waiting	0	0	Yes	Yes	No	No	5 000 Ft	15.7277	-15.7277	1						Men	65+	Primary	Western Hungary	Other city	1357531
20700624	1	649	0	4	No	In 12 weeks	12	-12	Wait 1 hour	1	-1	No	No	Yes	Yes	30 000 Ft	94.3663	-94.3663	1						Men	65+	Primary	Western Hungary	Other city	1357531
20700624	1	650	1	5	Yes	In 6 weeks	6	-6	Wait 2 hours	2	-2	Yes	No	No	No	15 000 Ft	47.1832	-47.1832	1						Men	65+	Primary	Western Hungary	Other city	1357531
20700624	1	650	0	5	No	In 12 weeks	12	-12	Wait 4 hours	4	-4	No	Yes	Yes	Yes	5 000 Ft	15.7277	-15.7277	1						Men	65+	Primary	Western Hungary	Other city	1357531
20704170	1	651	1	1	Yes	Next day	0	0	Wait 4 hours	4	-4	Yes	No	Yes	No	0 Ft	0	0	7		2				Men	35-64	Tertiary	Central Hungary	Budapest	1357531
20704170	1	651	0	1	No	In 12 weeks	12	-12	Wait 2 hours	2	-2	No	Yes	No	Yes	5 000 Ft	15.7277	-15.7277	7		2				Men	35-64	Tertiary	Central Hungary	Budapest	1357531
20704170	1	652	0	2	Yes	In 2 weeks	2	-2	Wait 1 hour	1	-1	Yes	Yes	No	Yes	0 Ft	0	0	7		2				Men	35-64	Tertiary	Central Hungary	Budapest	1357531
20704170	1	652	1	2	No	In 6 weeks	6	-6	Wait 2 hours	2	-2	No	No	Yes	No	30 000 Ft	94.3663	-94.3663	7		2				Men	35-64	Tertiary	Central Hungary	Budapest	1357531
20704170	1	653	1	3	No	In 2 weeks	2	-2	Wait 4 hours	4	-4	Yes	Yes	Yes	No	15 000 Ft	47.1832	-47.1832	7		2				Men	35-64	Tertiary	Central Hungary	Budapest	1357531
20704170	1	653	0	3	Yes	Next day	0	0	No waiting	0	0	No	No	No	Yes	0 Ft	0	0	7		2				Men	35-64	Tertiary	Central Hungary	Budapest	1357531
20704170	1	654	1	4	Yes	Next day	0	0	No waiting	0	0	Yes	Yes	No	No	5 000 Ft	15.7277	-15.7277	7		2				Men	35-64	Tertiary	Central Hungary	Budapest	1357531
20704170	1	654	0	4	No	In 12 weeks	12	-12	Wait 1 hour	1	-1	No	No	Yes	Yes	30 000 Ft	94.3663	-94.3663	7		2				Men	35-64	Tertiary	Central Hungary	Budapest	1357531
20704170	1	655	0	5	Yes	In 12 weeks	12	-12	Wait 4 hours	4	-4	No	Yes	Yes	Yes	5 000 Ft	15.7277	-15.7277	7		2				Men	35-64	Tertiary	Central Hungary	Budapest	1357531
20704170	1	655	1	5	No	In 6 weeks	6	-6	Wait 2 hours	2	-2	Yes	No	No	No	15 000 Ft	47.1832	-47.1832	7		2				Men	35-64	Tertiary	Central Hungary	Budapest	1357531
20706349	1	656	1	1	Yes	Next day	0	0	Wait 4 hours	4	-4	Yes	No	Yes	No	0 Ft	0	0	6			3			Men	35-64	Primary	Eastern Hungary	Other city	1357531
20706349	1	656	0	1	No	In 12 weeks	12	-12	Wait 2 hours	2	-2	No	Yes	No	Yes	5 000 Ft	15.7277	-15.7277	6			3			Men	35-64	Primary	Eastern Hungary	Other city	1357531
20706349	1	657	1	2	No	In 6 weeks	6	-6	Wait 2 hours	2	-2	No	No	Yes	No	30 000 Ft	94.3663	-94.3663	6			3			Men	35-64	Primary	Eastern Hungary	Other city	1357531
20706349	1	657	0	2	Yes	In 2 weeks	2	-2	Wait 1 hour	1	-1	Yes	Yes	No	Yes	0 Ft	0	0	6			3			Men	35-64	Primary	Eastern Hungary	Other city	1357531
20706349	1	658	1	3	No	In 2 weeks	2	-2	Wait 4 hours	4	-4	Yes	Yes	Yes	No	15 000 Ft	47.1832	-47.1832	6			3			Men	35-64	Primary	Eastern Hungary	Other city	1357531
20706349	1	658	0	3	Yes	Next day	0	0	No waiting	0	0	No	No	No	Yes	0 Ft	0	0	6			3			Men	35-64	Primary	Eastern Hungary	Other city	1357531
20706349	1	659	1	4	Yes	Next day	0	0	No waiting	0	0	Yes	Yes	No	No	5 000 Ft	15.7277	-15.7277	6			3			Men	35-64	Primary	Eastern Hungary	Other city	1357531
20706349	1	659	0	4	No	In 12 weeks	12	-12	Wait 1 hour	1	-1	No	No	Yes	Yes	30 000 Ft	94.3663	-94.3663	6			3			Men	35-64	Primary	Eastern Hungary	Other city	1357531
20706349	1	660	0	5	Yes	In 12 weeks	12	-12	Wait 4 hours	4	-4	No	Yes	Yes	Yes	5 000 Ft	15.7277	-15.7277	6			3			Men	35-64	Primary	Eastern Hungary	Other city	1357531
20706349	1	660	1	5	No	In 6 weeks	6	-6	Wait 2 hours	2	-2	Yes	No	No	No	15 000 Ft	47.1832	-47.1832	6			3			Men	35-64	Primary	Eastern Hungary	Other city	1357531
20713525	1	661	1	1	No	Next day	0	0	Wait 4 hours	4	-4	Yes	No	Yes	No	0 Ft	0	0	5			3			Women	18-34	Secondary	Central Hungary	Budapest	1357531
20713525	1	661	0	1	Yes	In 12 weeks	12	-12	Wait 2 hours	2	-2	No	Yes	No	Yes	5 000 Ft	15.7277	-15.7277	5			3			Women	18-34	Secondary	Central Hungary	Budapest	1357531
20713525	1	662	1	2	No	In 6 weeks	6	-6	Wait 2 hours	2	-2	No	No	Yes	No	30 000 Ft	94.3663	-94.3663	5			3			Women	18-34	Secondary	Central Hungary	Budapest	1357531
20713525	1	662	0	2	Yes	In 2 weeks	2	-2	Wait 1 hour	1	-1	Yes	Yes	No	Yes	0 Ft	0	0	5			3			Women	18-34	Secondary	Central Hungary	Budapest	1357531
20713525	1	663	0	3	Yes	Next day	0	0	No waiting	0	0	No	No	No	Yes	0 Ft	0	0	5			3			Women	18-34	Secondary	Central Hungary	Budapest	1357531
20713525	1	663	1	3	No	In 2 weeks	2	-2	Wait 4 hours	4	-4	Yes	Yes	Yes	No	15 000 Ft	47.1832	-47.1832	5			3			Women	18-34	Secondary	Central Hungary	Budapest	1357531
20713525	1	664	0	4	Yes	In 12 weeks	12	-12	Wait 1 hour	1	-1	No	No	Yes	Yes	30 000 Ft	94.3663	-94.3663	5			3			Women	18-34	Secondary	Central Hungary	Budapest	1357531
20713525	1	664	1	4	No	Next day	0	0	No waiting	0	0	Yes	Yes	No	No	5 000 Ft	15.7277	-15.7277	5			3			Women	18-34	Secondary	Central Hungary	Budapest	1357531
20713525	1	665	0	5	Yes	In 12 weeks	12	-12	Wait 4 hours	4	-4	No	Yes	Yes	Yes	5 000 Ft	15.7277	-15.7277	5			3			Women	18-34	Secondary	Central Hungary	Budapest	1357531
20713525	1	665	1	5	No	In 6 weeks	6	-6	Wait 2 hours	2	-2	Yes	No	No	No	15 000 Ft	47.1832	-47.1832	5			3			Women	18-34	Secondary	Central Hungary	Budapest	1357531
20714692	1	666	1	1	Yes	Next day	0	0	Wait 4 hours	4	-4	Yes	No	Yes	No	0 Ft	0	0	2			3			Women	18-34	Secondary	Central Hungary	Budapest	1357531
20714692	1	666	0	1	No	In 12 weeks	12	-12	Wait 2 hours	2	-2	No	Yes	No	Yes	5 000 Ft	15.7277	-15.7277	2			3			Women	18-34	Secondary	Central Hungary	Budapest	1357531
20714692	1	667	1	2	No	In 6 weeks	6	-6	Wait 2 hours	2	-2	No	No	Yes	No	30 000 Ft	94.3663	-94.3663	2			3			Women	18-34	Secondary	Central Hungary	Budapest	1357531
20714692	1	667	0	2	Yes	In 2 weeks	2	-2	Wait 1 hour	1	-1	Yes	Yes	No	Yes	0 Ft	0	0	2			3			Women	18-34	Secondary	Central Hungary	Budapest	1357531
20714692	1	668	0	3	No	Next day	0	0	No waiting	0	0	No	No	No	Yes	0 Ft	0	0	2			3			Women	18-34	Secondary	Central Hungary	Budapest	1357531
20714692	1	668	1	3	Yes	In 2 weeks	2	-2	Wait 4 hours	4	-4	Yes	Yes	Yes	No	15 000 Ft	47.1832	-47.1832	2			3			Women	18-34	Secondary	Central Hungary	Budapest	1357531
20714692	1	669	1	4	Yes	Next day	0	0	No waiting	0	0	Yes	Yes	No	No	5 000 Ft	15.7277	-15.7277	2			3			Women	18-34	Secondary	Central Hungary	Budapest	1357531
20714692	1	669	0	4	No	In 12 weeks	12	-12	Wait 1 hour	1	-1	No	No	Yes	Yes	30 000 Ft	94.3663	-94.3663	2			3			Women	18-34	Secondary	Central Hungary	Budapest	1357531
20714692	1	670	0	5	Yes	In 12 weeks	12	-12	Wait 4 hours	4	-4	No	Yes	Yes	Yes	5 000 Ft	15.7277	-15.7277	2			3			Women	18-34	Secondary	Central Hungary	Budapest	1357531
20714692	1	670	1	5	No	In 6 weeks	6	-6	Wait 2 hours	2	-2	Yes	No	No	No	15 000 Ft	47.1832	-47.1832	2			3			Women	18-34	Secondary	Central Hungary	Budapest	1357531
20717242	1	671	1	1	Yes	Next day	0	0	Wait 4 hours	4	-4	Yes	No	Yes	No	0 Ft	0	0	1						Women	18-34	Secondary	Western Hungary	Village	1357531
20717242	1	671	0	1	No	In 12 weeks	12	-12	Wait 2 hours	2	-2	No	Yes	No	Yes	5 000 Ft	15.7277	-15.7277	1						Women	18-34	Secondary	Western Hungary	Village	1357531
20717242	1	672	0	2	Yes	In 2 weeks	2	-2	Wait 1 hour	1	-1	Yes	Yes	No	Yes	0 Ft	0	0	1						Women	18-34	Secondary	Western Hungary	Village	1357531
20717242	1	672	1	2	No	In 6 weeks	6	-6	Wait 2 hours	2	-2	No	No	Yes	No	30 000 Ft	94.3663	-94.3663	1						Women	18-34	Secondary	Western Hungary	Village	1357531
20717242	1	673	0	3	Yes	Next day	0	0	No waiting	0	0	No	No	No	Yes	0 Ft	0	0	1						Women	18-34	Secondary	Western Hungary	Village	1357531
20717242	1	673	1	3	No	In 2 weeks	2	-2	Wait 4 hours	4	-4	Yes	Yes	Yes	No	15 000 Ft	47.1832	-47.1832	1						Women	18-34	Secondary	Western Hungary	Village	1357531
20717242	1	674	1	4	Yes	Next day	0	0	No waiting	0	0	Yes	Yes	No	No	5 000 Ft	15.7277	-15.7277	1						Women	18-34	Secondary	Western Hungary	Village	1357531
20717242	1	674	0	4	No	In 12 weeks	12	-12	Wait 1 hour	1	-1	No	No	Yes	Yes	30 000 Ft	94.3663	-94.3663	1						Women	18-34	Secondary	Western Hungary	Village	1357531
20717242	1	675	0	5	No	In 12 weeks	12	-12	Wait 4 hours	4	-4	No	Yes	Yes	Yes	5 000 Ft	15.7277	-15.7277	1						Women	18-34	Secondary	Western Hungary	Village	1357531
20717242	1	675	1	5	Yes	In 6 weeks	6	-6	Wait 2 hours	2	-2	Yes	No	No	No	15 000 Ft	47.1832	-47.1832	1						Women	18-34	Secondary	Western Hungary	Village	1357531
20717277	1	676	1	1	Yes	Next day	0	0	Wait 4 hours	4	-4	Yes	No	Yes	No	0 Ft	0	0	4			3			Men	35-64	Primary	Eastern Hungary	Other city	1357531
20717277	1	676	0	1	No	In 12 weeks	12	-12	Wait 2 hours	2	-2	No	Yes	No	Yes	5 000 Ft	15.7277	-15.7277	4			3			Men	35-64	Primary	Eastern Hungary	Other city	1357531
20717277	1	677	0	2	Yes	In 2 weeks	2	-2	Wait 1 hour	1	-1	Yes	Yes	No	Yes	0 Ft	0	0	4			3			Men	35-64	Primary	Eastern Hungary	Other city	1357531
20717277	1	677	1	2	No	In 6 weeks	6	-6	Wait 2 hours	2	-2	No	No	Yes	No	30 000 Ft	94.3663	-94.3663	4			3			Men	35-64	Primary	Eastern Hungary	Other city	1357531
20717277	1	678	0	3	Yes	Next day	0	0	No waiting	0	0	No	No	No	Yes	0 Ft	0	0	4			3			Men	35-64	Primary	Eastern Hungary	Other city	1357531
20717277	1	678	1	3	No	In 2 weeks	2	-2	Wait 4 hours	4	-4	Yes	Yes	Yes	No	15 000 Ft	47.1832	-47.1832	4			3			Men	35-64	Primary	Eastern Hungary	Other city	1357531
20717277	1	679	1	4	Yes	Next day	0	0	No waiting	0	0	Yes	Yes	No	No	5 000 Ft	15.7277	-15.7277	4			3			Men	35-64	Primary	Eastern Hungary	Other city	1357531
20717277	1	679	0	4	No	In 12 weeks	12	-12	Wait 1 hour	1	-1	No	No	Yes	Yes	30 000 Ft	94.3663	-94.3663	4			3			Men	35-64	Primary	Eastern Hungary	Other city	1357531
20717277	1	680	1	5	No	In 6 weeks	6	-6	Wait 2 hours	2	-2	Yes	No	No	No	15 000 Ft	47.1832	-47.1832	4			3			Men	35-64	Primary	Eastern Hungary	Other city	1357531
20717277	1	680	0	5	Yes	In 12 weeks	12	-12	Wait 4 hours	4	-4	No	Yes	Yes	Yes	5 000 Ft	15.7277	-15.7277	4			3			Men	35-64	Primary	Eastern Hungary	Other city	1357531
20718980	1	681	1	1	Yes	Next day	0	0	Wait 4 hours	4	-4	Yes	No	Yes	No	0 Ft	0	0	6		2	3			Men	18-34	Tertiary	Central Hungary	Budapest	1357531
20718980	1	681	0	1	No	In 12 weeks	12	-12	Wait 2 hours	2	-2	No	Yes	No	Yes	5 000 Ft	15.7277	-15.7277	6		2	3			Men	18-34	Tertiary	Central Hungary	Budapest	1357531
20718980	1	682	0	2	Yes	In 2 weeks	2	-2	Wait 1 hour	1	-1	Yes	Yes	No	Yes	0 Ft	0	0	6		2	3			Men	18-34	Tertiary	Central Hungary	Budapest	1357531
20718980	1	682	1	2	No	In 6 weeks	6	-6	Wait 2 hours	2	-2	No	No	Yes	No	30 000 Ft	94.3663	-94.3663	6		2	3			Men	18-34	Tertiary	Central Hungary	Budapest	1357531
20718980	1	683	1	3	No	In 2 weeks	2	-2	Wait 4 hours	4	-4	Yes	Yes	Yes	No	15 000 Ft	47.1832	-47.1832	6		2	3			Men	18-34	Tertiary	Central Hungary	Budapest	1357531
20718980	1	683	0	3	Yes	Next day	0	0	No waiting	0	0	No	No	No	Yes	0 Ft	0	0	6		2	3			Men	18-34	Tertiary	Central Hungary	Budapest	1357531
20718980	1	684	0	4	No	In 12 weeks	12	-12	Wait 1 hour	1	-1	No	No	Yes	Yes	30 000 Ft	94.3663	-94.3663	6		2	3			Men	18-34	Tertiary	Central Hungary	Budapest	1357531
20718980	1	684	1	4	Yes	Next day	0	0	No waiting	0	0	Yes	Yes	No	No	5 000 Ft	15.7277	-15.7277	6		2	3			Men	18-34	Tertiary	Central Hungary	Budapest	1357531
20718980	1	685	0	5	Yes	In 12 weeks	12	-12	Wait 4 hours	4	-4	No	Yes	Yes	Yes	5 000 Ft	15.7277	-15.7277	6		2	3			Men	18-34	Tertiary	Central Hungary	Budapest	1357531
20718980	1	685	1	5	No	In 6 weeks	6	-6	Wait 2 hours	2	-2	Yes	No	No	No	15 000 Ft	47.1832	-47.1832	6		2	3			Men	18-34	Tertiary	Central Hungary	Budapest	1357531
20719477	1	686	1	1	No	Next day	0	0	Wait 4 hours	4	-4	Yes	No	Yes	No	0 Ft	0	0	6			3			Men	35-64	Tertiary	Western Hungary	Other city	1357531
20719477	1	686	0	1	Yes	In 12 weeks	12	-12	Wait 2 hours	2	-2	No	Yes	No	Yes	5 000 Ft	15.7277	-15.7277	6			3			Men	35-64	Tertiary	Western Hungary	Other city	1357531
20719477	1	687	0	2	Yes	In 2 weeks	2	-2	Wait 1 hour	1	-1	Yes	Yes	No	Yes	0 Ft	0	0	6			3			Men	35-64	Tertiary	Western Hungary	Other city	1357531
20719477	1	687	1	2	No	In 6 weeks	6	-6	Wait 2 hours	2	-2	No	No	Yes	No	30 000 Ft	94.3663	-94.3663	6			3			Men	35-64	Tertiary	Western Hungary	Other city	1357531
20719477	1	688	0	3	No	Next day	0	0	No waiting	0	0	No	No	No	Yes	0 Ft	0	0	6			3			Men	35-64	Tertiary	Western Hungary	Other city	1357531
20719477	1	688	1	3	Yes	In 2 weeks	2	-2	Wait 4 hours	4	-4	Yes	Yes	Yes	No	15 000 Ft	47.1832	-47.1832	6			3			Men	35-64	Tertiary	Western Hungary	Other city	1357531
20719477	1	689	0	4	Yes	In 12 weeks	12	-12	Wait 1 hour	1	-1	No	No	Yes	Yes	30 000 Ft	94.3663	-94.3663	6			3			Men	35-64	Tertiary	Western Hungary	Other city	1357531
20719477	1	689	1	4	No	Next day	0	0	No waiting	0	0	Yes	Yes	No	No	5 000 Ft	15.7277	-15.7277	6			3			Men	35-64	Tertiary	Western Hungary	Other city	1357531
20719477	1	690	1	5	No	In 6 weeks	6	-6	Wait 2 hours	2	-2	Yes	No	No	No	15 000 Ft	47.1832	-47.1832	6			3			Men	35-64	Tertiary	Western Hungary	Other city	1357531
20719477	1	690	0	5	Yes	In 12 weeks	12	-12	Wait 4 hours	4	-4	No	Yes	Yes	Yes	5 000 Ft	15.7277	-15.7277	6			3			Men	35-64	Tertiary	Western Hungary	Other city	1357531
20719690	1	691	0	1	No	In 12 weeks	12	-12	Wait 2 hours	2	-2	No	Yes	No	Yes	5 000 Ft	15.7277	-15.7277	3		2				Women	18-34	Secondary	Western Hungary	Village	1357531
20719690	1	691	1	1	Yes	Next day	0	0	Wait 4 hours	4	-4	Yes	No	Yes	No	0 Ft	0	0	3		2				Women	18-34	Secondary	Western Hungary	Village	1357531
20719690	1	692	1	2	No	In 6 weeks	6	-6	Wait 2 hours	2	-2	No	No	Yes	No	30 000 Ft	94.3663	-94.3663	3		2				Women	18-34	Secondary	Western Hungary	Village	1357531
20719690	1	692	0	2	Yes	In 2 weeks	2	-2	Wait 1 hour	1	-1	Yes	Yes	No	Yes	0 Ft	0	0	3		2				Women	18-34	Secondary	Western Hungary	Village	1357531
20719690	1	693	0	3	No	Next day	0	0	No waiting	0	0	No	No	No	Yes	0 Ft	0	0	3		2				Women	18-34	Secondary	Western Hungary	Village	1357531
20719690	1	693	1	3	Yes	In 2 weeks	2	-2	Wait 4 hours	4	-4	Yes	Yes	Yes	No	15 000 Ft	47.1832	-47.1832	3		2				Women	18-34	Secondary	Western Hungary	Village	1357531
20719690	1	694	0	4	No	In 12 weeks	12	-12	Wait 1 hour	1	-1	No	No	Yes	Yes	30 000 Ft	94.3663	-94.3663	3		2				Women	18-34	Secondary	Western Hungary	Village	1357531
20719690	1	694	1	4	Yes	Next day	0	0	No waiting	0	0	Yes	Yes	No	No	5 000 Ft	15.7277	-15.7277	3		2				Women	18-34	Secondary	Western Hungary	Village	1357531
20719690	1	695	1	5	No	In 6 weeks	6	-6	Wait 2 hours	2	-2	Yes	No	No	No	15 000 Ft	47.1832	-47.1832	3		2				Women	18-34	Secondary	Western Hungary	Village	1357531
20719690	1	695	0	5	Yes	In 12 weeks	12	-12	Wait 4 hours	4	-4	No	Yes	Yes	Yes	5 000 Ft	15.7277	-15.7277	3		2				Women	18-34	Secondary	Western Hungary	Village	1357531
20721120	1	696	1	1	Yes	Next day	0	0	Wait 4 hours	4	-4	Yes	No	Yes	No	0 Ft	0	0	3	1					Men	65+	Tertiary	Central Hungary	Budapest	1357531
20721120	1	696	0	1	No	In 12 weeks	12	-12	Wait 2 hours	2	-2	No	Yes	No	Yes	5 000 Ft	15.7277	-15.7277	3	1					Men	65+	Tertiary	Central Hungary	Budapest	1357531
20721120	1	697	0	2	Yes	In 2 weeks	2	-2	Wait 1 hour	1	-1	Yes	Yes	No	Yes	0 Ft	0	0	3	1					Men	65+	Tertiary	Central Hungary	Budapest	1357531
20721120	1	697	1	2	No	In 6 weeks	6	-6	Wait 2 hours	2	-2	No	No	Yes	No	30 000 Ft	94.3663	-94.3663	3	1					Men	65+	Tertiary	Central Hungary	Budapest	1357531
20721120	1	698	1	3	Yes	In 2 weeks	2	-2	Wait 4 hours	4	-4	Yes	Yes	Yes	No	15 000 Ft	47.1832	-47.1832	3	1					Men	65+	Tertiary	Central Hungary	Budapest	1357531
20721120	1	698	0	3	No	Next day	0	0	No waiting	0	0	No	No	No	Yes	0 Ft	0	0	3	1					Men	65+	Tertiary	Central Hungary	Budapest	1357531
20721120	1	699	0	4	No	In 12 weeks	12	-12	Wait 1 hour	1	-1	No	No	Yes	Yes	30 000 Ft	94.3663	-94.3663	3	1					Men	65+	Tertiary	Central Hungary	Budapest	1357531
20721120	1	699	1	4	Yes	Next day	0	0	No waiting	0	0	Yes	Yes	No	No	5 000 Ft	15.7277	-15.7277	3	1					Men	65+	Tertiary	Central Hungary	Budapest	1357531
20721120	1	700	0	5	Yes	In 12 weeks	12	-12	Wait 4 hours	4	-4	No	Yes	Yes	Yes	5 000 Ft	15.7277	-15.7277	3	1					Men	65+	Tertiary	Central Hungary	Budapest	1357531
20721120	1	700	1	5	No	In 6 weeks	6	-6	Wait 2 hours	2	-2	Yes	No	No	No	15 000 Ft	47.1832	-47.1832	3	1					Men	65+	Tertiary	Central Hungary	Budapest	1357531
20722525	1	701	0	1	No	In 12 weeks	12	-12	Wait 2 hours	2	-2	No	Yes	No	Yes	5 000 Ft	15.7277	-15.7277	6			3			Women	18-34	Secondary	Central Hungary	Other city	1357531
20722525	1	701	1	1	Yes	Next day	0	0	Wait 4 hours	4	-4	Yes	No	Yes	No	0 Ft	0	0	6			3			Women	18-34	Secondary	Central Hungary	Other city	1357531
20722525	1	702	0	2	Yes	In 2 weeks	2	-2	Wait 1 hour	1	-1	Yes	Yes	No	Yes	0 Ft	0	0	6			3			Women	18-34	Secondary	Central Hungary	Other city	1357531
20722525	1	702	1	2	No	In 6 weeks	6	-6	Wait 2 hours	2	-2	No	No	Yes	No	30 000 Ft	94.3663	-94.3663	6			3			Women	18-34	Secondary	Central Hungary	Other city	1357531
20722525	1	703	0	3	Yes	Next day	0	0	No waiting	0	0	No	No	No	Yes	0 Ft	0	0	6			3			Women	18-34	Secondary	Central Hungary	Other city	1357531
20722525	1	703	1	3	No	In 2 weeks	2	-2	Wait 4 hours	4	-4	Yes	Yes	Yes	No	15 000 Ft	47.1832	-47.1832	6			3			Women	18-34	Secondary	Central Hungary	Other city	1357531
20722525	1	704	0	4	No	In 12 weeks	12	-12	Wait 1 hour	1	-1	No	No	Yes	Yes	30 000 Ft	94.3663	-94.3663	6			3			Women	18-34	Secondary	Central Hungary	Other city	1357531
20722525	1	704	1	4	Yes	Next day	0	0	No waiting	0	0	Yes	Yes	No	No	5 000 Ft	15.7277	-15.7277	6			3			Women	18-34	Secondary	Central Hungary	Other city	1357531
20722525	1	705	1	5	No	In 6 weeks	6	-6	Wait 2 hours	2	-2	Yes	No	No	No	15 000 Ft	47.1832	-47.1832	6			3			Women	18-34	Secondary	Central Hungary	Other city	1357531
20722525	1	705	0	5	Yes	In 12 weeks	12	-12	Wait 4 hours	4	-4	No	Yes	Yes	Yes	5 000 Ft	15.7277	-15.7277	6			3			Women	18-34	Secondary	Central Hungary	Other city	1357531
20723421	1	706	1	1	Yes	Next day	0	0	Wait 4 hours	4	-4	Yes	No	Yes	No	0 Ft	0	0	5			3			Men	18-34	Secondary	Eastern Hungary	Village	1357531
20723421	1	706	0	1	No	In 12 weeks	12	-12	Wait 2 hours	2	-2	No	Yes	No	Yes	5 000 Ft	15.7277	-15.7277	5			3			Men	18-34	Secondary	Eastern Hungary	Village	1357531
20723421	1	707	1	2	No	In 6 weeks	6	-6	Wait 2 hours	2	-2	No	No	Yes	No	30 000 Ft	94.3663	-94.3663	5			3			Men	18-34	Secondary	Eastern Hungary	Village	1357531
20723421	1	707	0	2	Yes	In 2 weeks	2	-2	Wait 1 hour	1	-1	Yes	Yes	No	Yes	0 Ft	0	0	5			3			Men	18-34	Secondary	Eastern Hungary	Village	1357531
20723421	1	708	0	3	Yes	Next day	0	0	No waiting	0	0	No	No	No	Yes	0 Ft	0	0	5			3			Men	18-34	Secondary	Eastern Hungary	Village	1357531
20723421	1	708	1	3	No	In 2 weeks	2	-2	Wait 4 hours	4	-4	Yes	Yes	Yes	No	15 000 Ft	47.1832	-47.1832	5			3			Men	18-34	Secondary	Eastern Hungary	Village	1357531
20723421	1	709	1	4	Yes	Next day	0	0	No waiting	0	0	Yes	Yes	No	No	5 000 Ft	15.7277	-15.7277	5			3			Men	18-34	Secondary	Eastern Hungary	Village	1357531
20723421	1	709	0	4	No	In 12 weeks	12	-12	Wait 1 hour	1	-1	No	No	Yes	Yes	30 000 Ft	94.3663	-94.3663	5			3			Men	18-34	Secondary	Eastern Hungary	Village	1357531
20723421	1	710	0	5	Yes	In 12 weeks	12	-12	Wait 4 hours	4	-4	No	Yes	Yes	Yes	5 000 Ft	15.7277	-15.7277	5			3			Men	18-34	Secondary	Eastern Hungary	Village	1357531
20723421	1	710	1	5	No	In 6 weeks	6	-6	Wait 2 hours	2	-2	Yes	No	No	No	15 000 Ft	47.1832	-47.1832	5			3			Men	18-34	Secondary	Eastern Hungary	Village	1357531
20724470	1	711	0	1	Yes	In 12 weeks	12	-12	Wait 2 hours	2	-2	No	Yes	No	Yes	5 000 Ft	15.7277	-15.7277	7			3			Men	18-34	Tertiary	Eastern Hungary	Other city	1357531
20724470	1	711	1	1	No	Next day	0	0	Wait 4 hours	4	-4	Yes	No	Yes	No	0 Ft	0	0	7			3			Men	18-34	Tertiary	Eastern Hungary	Other city	1357531
20724470	1	712	1	2	No	In 6 weeks	6	-6	Wait 2 hours	2	-2	No	No	Yes	No	30 000 Ft	94.3663	-94.3663	7			3			Men	18-34	Tertiary	Eastern Hungary	Other city	1357531
20724470	1	712	0	2	Yes	In 2 weeks	2	-2	Wait 1 hour	1	-1	Yes	Yes	No	Yes	0 Ft	0	0	7			3			Men	18-34	Tertiary	Eastern Hungary	Other city	1357531
20724470	1	713	1	3	Yes	In 2 weeks	2	-2	Wait 4 hours	4	-4	Yes	Yes	Yes	No	15 000 Ft	47.1832	-47.1832	7			3			Men	18-34	Tertiary	Eastern Hungary	Other city	1357531
20724470	1	713	0	3	No	Next day	0	0	No waiting	0	0	No	No	No	Yes	0 Ft	0	0	7			3			Men	18-34	Tertiary	Eastern Hungary	Other city	1357531
20724470	1	714	0	4	No	In 12 weeks	12	-12	Wait 1 hour	1	-1	No	No	Yes	Yes	30 000 Ft	94.3663	-94.3663	7			3			Men	18-34	Tertiary	Eastern Hungary	Other city	1357531
20724470	1	714	1	4	Yes	Next day	0	0	No waiting	0	0	Yes	Yes	No	No	5 000 Ft	15.7277	-15.7277	7			3			Men	18-34	Tertiary	Eastern Hungary	Other city	1357531
20724470	1	715	1	5	No	In 6 weeks	6	-6	Wait 2 hours	2	-2	Yes	No	No	No	15 000 Ft	47.1832	-47.1832	7			3			Men	18-34	Tertiary	Eastern Hungary	Other city	1357531
20724470	1	715	0	5	Yes	In 12 weeks	12	-12	Wait 4 hours	4	-4	No	Yes	Yes	Yes	5 000 Ft	15.7277	-15.7277	7			3			Men	18-34	Tertiary	Eastern Hungary	Other city	1357531
20729817	1	716	1	1	Yes	Next day	0	0	Wait 4 hours	4	-4	Yes	No	Yes	No	0 Ft	0	0	6			3			Men	35-64	Tertiary	Central Hungary	Other city	1357531
20729817	1	716	0	1	No	In 12 weeks	12	-12	Wait 2 hours	2	-2	No	Yes	No	Yes	5 000 Ft	15.7277	-15.7277	6			3			Men	35-64	Tertiary	Central Hungary	Other city	1357531
20729817	1	717	0	2	Yes	In 2 weeks	2	-2	Wait 1 hour	1	-1	Yes	Yes	No	Yes	0 Ft	0	0	6			3			Men	35-64	Tertiary	Central Hungary	Other city	1357531
20729817	1	717	1	2	No	In 6 weeks	6	-6	Wait 2 hours	2	-2	No	No	Yes	No	30 000 Ft	94.3663	-94.3663	6			3			Men	35-64	Tertiary	Central Hungary	Other city	1357531
20729817	1	718	1	3	No	In 2 weeks	2	-2	Wait 4 hours	4	-4	Yes	Yes	Yes	No	15 000 Ft	47.1832	-47.1832	6			3			Men	35-64	Tertiary	Central Hungary	Other city	1357531
20729817	1	718	0	3	Yes	Next day	0	0	No waiting	0	0	No	No	No	Yes	0 Ft	0	0	6			3			Men	35-64	Tertiary	Central Hungary	Other city	1357531
20729817	1	719	0	4	No	In 12 weeks	12	-12	Wait 1 hour	1	-1	No	No	Yes	Yes	30 000 Ft	94.3663	-94.3663	6			3			Men	35-64	Tertiary	Central Hungary	Other city	1357531
20729817	1	719	1	4	Yes	Next day	0	0	No waiting	0	0	Yes	Yes	No	No	5 000 Ft	15.7277	-15.7277	6			3			Men	35-64	Tertiary	Central Hungary	Other city	1357531
20729817	1	720	0	5	No	In 12 weeks	12	-12	Wait 4 hours	4	-4	No	Yes	Yes	Yes	5 000 Ft	15.7277	-15.7277	6			3			Men	35-64	Tertiary	Central Hungary	Other city	1357531
20729817	1	720	1	5	Yes	In 6 weeks	6	-6	Wait 2 hours	2	-2	Yes	No	No	No	15 000 Ft	47.1832	-47.1832	6			3			Men	35-64	Tertiary	Central Hungary	Other city	1357531
20730798	1	721	0	1	No	In 12 weeks	12	-12	Wait 2 hours	2	-2	No	Yes	No	Yes	5 000 Ft	15.7277	-15.7277	7		2				Men	35-64	Primary	Eastern Hungary	Other city	1357531
20730798	1	721	1	1	Yes	Next day	0	0	Wait 4 hours	4	-4	Yes	No	Yes	No	0 Ft	0	0	7		2				Men	35-64	Primary	Eastern Hungary	Other city	1357531
20730798	1	722	1	2	No	In 6 weeks	6	-6	Wait 2 hours	2	-2	No	No	Yes	No	30 000 Ft	94.3663	-94.3663	7		2				Men	35-64	Primary	Eastern Hungary	Other city	1357531
20730798	1	722	0	2	Yes	In 2 weeks	2	-2	Wait 1 hour	1	-1	Yes	Yes	No	Yes	0 Ft	0	0	7		2				Men	35-64	Primary	Eastern Hungary	Other city	1357531
20730798	1	723	0	3	Yes	Next day	0	0	No waiting	0	0	No	No	No	Yes	0 Ft	0	0	7		2				Men	35-64	Primary	Eastern Hungary	Other city	1357531
20730798	1	723	1	3	No	In 2 weeks	2	-2	Wait 4 hours	4	-4	Yes	Yes	Yes	No	15 000 Ft	47.1832	-47.1832	7		2				Men	35-64	Primary	Eastern Hungary	Other city	1357531
20730798	1	724	0	4	No	In 12 weeks	12	-12	Wait 1 hour	1	-1	No	No	Yes	Yes	30 000 Ft	94.3663	-94.3663	7		2				Men	35-64	Primary	Eastern Hungary	Other city	1357531
20730798	1	724	1	4	Yes	Next day	0	0	No waiting	0	0	Yes	Yes	No	No	5 000 Ft	15.7277	-15.7277	7		2				Men	35-64	Primary	Eastern Hungary	Other city	1357531
20730798	1	725	0	5	Yes	In 12 weeks	12	-12	Wait 4 hours	4	-4	No	Yes	Yes	Yes	5 000 Ft	15.7277	-15.7277	7		2				Men	35-64	Primary	Eastern Hungary	Other city	1357531
20730798	1	725	1	5	No	In 6 weeks	6	-6	Wait 2 hours	2	-2	Yes	No	No	No	15 000 Ft	47.1832	-47.1832	7		2				Men	35-64	Primary	Eastern Hungary	Other city	1357531
20732337	1	726	0	1	No	In 12 weeks	12	-12	Wait 2 hours	2	-2	No	Yes	No	Yes	5 000 Ft	15.7277	-15.7277	6			3			Women	18-34	Secondary	Eastern Hungary	Village	1357531
20732337	1	726	1	1	Yes	Next day	0	0	Wait 4 hours	4	-4	Yes	No	Yes	No	0 Ft	0	0	6			3			Women	18-34	Secondary	Eastern Hungary	Village	1357531
20732337	1	727	0	2	Yes	In 2 weeks	2	-2	Wait 1 hour	1	-1	Yes	Yes	No	Yes	0 Ft	0	0	6			3			Women	18-34	Secondary	Eastern Hungary	Village	1357531
20732337	1	727	1	2	No	In 6 weeks	6	-6	Wait 2 hours	2	-2	No	No	Yes	No	30 000 Ft	94.3663	-94.3663	6			3			Women	18-34	Secondary	Eastern Hungary	Village	1357531
20732337	1	728	1	3	Yes	In 2 weeks	2	-2	Wait 4 hours	4	-4	Yes	Yes	Yes	No	15 000 Ft	47.1832	-47.1832	6			3			Women	18-34	Secondary	Eastern Hungary	Village	1357531
20732337	1	728	0	3	No	Next day	0	0	No waiting	0	0	No	No	No	Yes	0 Ft	0	0	6			3			Women	18-34	Secondary	Eastern Hungary	Village	1357531
20732337	1	729	0	4	No	In 12 weeks	12	-12	Wait 1 hour	1	-1	No	No	Yes	Yes	30 000 Ft	94.3663	-94.3663	6			3			Women	18-34	Secondary	Eastern Hungary	Village	1357531
20732337	1	729	1	4	Yes	Next day	0	0	No waiting	0	0	Yes	Yes	No	No	5 000 Ft	15.7277	-15.7277	6			3			Women	18-34	Secondary	Eastern Hungary	Village	1357531
20732337	1	730	1	5	No	In 6 weeks	6	-6	Wait 2 hours	2	-2	Yes	No	No	No	15 000 Ft	47.1832	-47.1832	6			3			Women	18-34	Secondary	Eastern Hungary	Village	1357531
20732337	1	730	0	5	Yes	In 12 weeks	12	-12	Wait 4 hours	4	-4	No	Yes	Yes	Yes	5 000 Ft	15.7277	-15.7277	6			3			Women	18-34	Secondary	Eastern Hungary	Village	1357531
20732917	1	731	1	1	Yes	Next day	0	0	Wait 4 hours	4	-4	Yes	No	Yes	No	0 Ft	0	0	6			3			Women	18-34	Secondary	Western Hungary	Village	1357531
20732917	1	731	0	1	No	In 12 weeks	12	-12	Wait 2 hours	2	-2	No	Yes	No	Yes	5 000 Ft	15.7277	-15.7277	6			3			Women	18-34	Secondary	Western Hungary	Village	1357531
20732917	1	732	0	2	Yes	In 2 weeks	2	-2	Wait 1 hour	1	-1	Yes	Yes	No	Yes	0 Ft	0	0	6			3			Women	18-34	Secondary	Western Hungary	Village	1357531
20732917	1	732	1	2	No	In 6 weeks	6	-6	Wait 2 hours	2	-2	No	No	Yes	No	30 000 Ft	94.3663	-94.3663	6			3			Women	18-34	Secondary	Western Hungary	Village	1357531
20732917	1	733	0	3	No	Next day	0	0	No waiting	0	0	No	No	No	Yes	0 Ft	0	0	6			3			Women	18-34	Secondary	Western Hungary	Village	1357531
20732917	1	733	1	3	Yes	In 2 weeks	2	-2	Wait 4 hours	4	-4	Yes	Yes	Yes	No	15 000 Ft	47.1832	-47.1832	6			3			Women	18-34	Secondary	Western Hungary	Village	1357531
20732917	1	734	1	4	Yes	Next day	0	0	No waiting	0	0	Yes	Yes	No	No	5 000 Ft	15.7277	-15.7277	6			3			Women	18-34	Secondary	Western Hungary	Village	1357531
20732917	1	734	0	4	No	In 12 weeks	12	-12	Wait 1 hour	1	-1	No	No	Yes	Yes	30 000 Ft	94.3663	-94.3663	6			3			Women	18-34	Secondary	Western Hungary	Village	1357531
20732917	1	735	0	5	Yes	In 12 weeks	12	-12	Wait 4 hours	4	-4	No	Yes	Yes	Yes	5 000 Ft	15.7277	-15.7277	6			3			Women	18-34	Secondary	Western Hungary	Village	1357531
20732917	1	735	1	5	No	In 6 weeks	6	-6	Wait 2 hours	2	-2	Yes	No	No	No	15 000 Ft	47.1832	-47.1832	6			3			Women	18-34	Secondary	Western Hungary	Village	1357531
20734651	1	736	1	1	Yes	Next day	0	0	Wait 4 hours	4	-4	Yes	No	Yes	No	0 Ft	0	0	4					5	Women	18-34	Secondary	Western Hungary	Other city	1357531
20734651	1	736	0	1	No	In 12 weeks	12	-12	Wait 2 hours	2	-2	No	Yes	No	Yes	5 000 Ft	15.7277	-15.7277	4					5	Women	18-34	Secondary	Western Hungary	Other city	1357531
20734651	1	737	1	2	No	In 6 weeks	6	-6	Wait 2 hours	2	-2	No	No	Yes	No	30 000 Ft	94.3663	-94.3663	4					5	Women	18-34	Secondary	Western Hungary	Other city	1357531
20734651	1	737	0	2	Yes	In 2 weeks	2	-2	Wait 1 hour	1	-1	Yes	Yes	No	Yes	0 Ft	0	0	4					5	Women	18-34	Secondary	Western Hungary	Other city	1357531
20734651	1	738	0	3	Yes	Next day	0	0	No waiting	0	0	No	No	No	Yes	0 Ft	0	0	4					5	Women	18-34	Secondary	Western Hungary	Other city	1357531
20734651	1	738	1	3	No	In 2 weeks	2	-2	Wait 4 hours	4	-4	Yes	Yes	Yes	No	15 000 Ft	47.1832	-47.1832	4					5	Women	18-34	Secondary	Western Hungary	Other city	1357531
20734651	1	739	0	4	No	In 12 weeks	12	-12	Wait 1 hour	1	-1	No	No	Yes	Yes	30 000 Ft	94.3663	-94.3663	4					5	Women	18-34	Secondary	Western Hungary	Other city	1357531
20734651	1	739	1	4	Yes	Next day	0	0	No waiting	0	0	Yes	Yes	No	No	5 000 Ft	15.7277	-15.7277	4					5	Women	18-34	Secondary	Western Hungary	Other city	1357531
20734651	1	740	0	5	No	In 12 weeks	12	-12	Wait 4 hours	4	-4	No	Yes	Yes	Yes	5 000 Ft	15.7277	-15.7277	4					5	Women	18-34	Secondary	Western Hungary	Other city	1357531
20734651	1	740	1	5	Yes	In 6 weeks	6	-6	Wait 2 hours	2	-2	Yes	No	No	No	15 000 Ft	47.1832	-47.1832	4					5	Women	18-34	Secondary	Western Hungary	Other city	1357531
20735176	1	741	1	1	Yes	Next day	0	0	Wait 4 hours	4	-4	Yes	No	Yes	No	0 Ft	0	0	5			3			Women	35-64	Tertiary	Central Hungary	Village	1357531
20735176	1	741	0	1	No	In 12 weeks	12	-12	Wait 2 hours	2	-2	No	Yes	No	Yes	5 000 Ft	15.7277	-15.7277	5			3			Women	35-64	Tertiary	Central Hungary	Village	1357531
20735176	1	742	0	2	Yes	In 2 weeks	2	-2	Wait 1 hour	1	-1	Yes	Yes	No	Yes	0 Ft	0	0	5			3			Women	35-64	Tertiary	Central Hungary	Village	1357531
20735176	1	742	1	2	No	In 6 weeks	6	-6	Wait 2 hours	2	-2	No	No	Yes	No	30 000 Ft	94.3663	-94.3663	5			3			Women	35-64	Tertiary	Central Hungary	Village	1357531
20735176	1	743	0	3	Yes	Next day	0	0	No waiting	0	0	No	No	No	Yes	0 Ft	0	0	5			3			Women	35-64	Tertiary	Central Hungary	Village	1357531
20735176	1	743	1	3	No	In 2 weeks	2	-2	Wait 4 hours	4	-4	Yes	Yes	Yes	No	15 000 Ft	47.1832	-47.1832	5			3			Women	35-64	Tertiary	Central Hungary	Village	1357531
20735176	1	744	1	4	Yes	Next day	0	0	No waiting	0	0	Yes	Yes	No	No	5 000 Ft	15.7277	-15.7277	5			3			Women	35-64	Tertiary	Central Hungary	Village	1357531
20735176	1	744	0	4	No	In 12 weeks	12	-12	Wait 1 hour	1	-1	No	No	Yes	Yes	30 000 Ft	94.3663	-94.3663	5			3			Women	35-64	Tertiary	Central Hungary	Village	1357531
20735176	1	745	0	5	Yes	In 12 weeks	12	-12	Wait 4 hours	4	-4	No	Yes	Yes	Yes	5 000 Ft	15.7277	-15.7277	5			3			Women	35-64	Tertiary	Central Hungary	Village	1357531
20735176	1	745	1	5	No	In 6 weeks	6	-6	Wait 2 hours	2	-2	Yes	No	No	No	15 000 Ft	47.1832	-47.1832	5			3			Women	35-64	Tertiary	Central Hungary	Village	1357531
20736201	1	746	1	1	No	Next day	0	0	Wait 4 hours	4	-4	Yes	No	Yes	No	0 Ft	0	0	4			3			Women	18-34	Primary	Western Hungary	Village	1357531
20736201	1	746	0	1	Yes	In 12 weeks	12	-12	Wait 2 hours	2	-2	No	Yes	No	Yes	5 000 Ft	15.7277	-15.7277	4			3			Women	18-34	Primary	Western Hungary	Village	1357531
20736201	1	747	0	2	Yes	In 2 weeks	2	-2	Wait 1 hour	1	-1	Yes	Yes	No	Yes	0 Ft	0	0	4			3			Women	18-34	Primary	Western Hungary	Village	1357531
20736201	1	747	1	2	No	In 6 weeks	6	-6	Wait 2 hours	2	-2	No	No	Yes	No	30 000 Ft	94.3663	-94.3663	4			3			Women	18-34	Primary	Western Hungary	Village	1357531
20736201	1	748	1	3	No	In 2 weeks	2	-2	Wait 4 hours	4	-4	Yes	Yes	Yes	No	15 000 Ft	47.1832	-47.1832	4			3			Women	18-34	Primary	Western Hungary	Village	1357531
20736201	1	748	0	3	Yes	Next day	0	0	No waiting	0	0	No	No	No	Yes	0 Ft	0	0	4			3			Women	18-34	Primary	Western Hungary	Village	1357531
20736201	1	749	1	4	Yes	Next day	0	0	No waiting	0	0	Yes	Yes	No	No	5 000 Ft	15.7277	-15.7277	4			3			Women	18-34	Primary	Western Hungary	Village	1357531
20736201	1	749	0	4	No	In 12 weeks	12	-12	Wait 1 hour	1	-1	No	No	Yes	Yes	30 000 Ft	94.3663	-94.3663	4			3			Women	18-34	Primary	Western Hungary	Village	1357531
20736201	1	750	0	5	Yes	In 12 weeks	12	-12	Wait 4 hours	4	-4	No	Yes	Yes	Yes	5 000 Ft	15.7277	-15.7277	4			3			Women	18-34	Primary	Western Hungary	Village	1357531
20736201	1	750	1	5	No	In 6 weeks	6	-6	Wait 2 hours	2	-2	Yes	No	No	No	15 000 Ft	47.1832	-47.1832	4			3			Women	18-34	Primary	Western Hungary	Village	1357531
20736584	1	751	1	1	Yes	Next day	0	0	Wait 4 hours	4	-4	Yes	No	Yes	No	0 Ft	0	0	4			3			Women	18-34	Primary	Eastern Hungary	Village	1357531
20736584	1	751	0	1	No	In 12 weeks	12	-12	Wait 2 hours	2	-2	No	Yes	No	Yes	5 000 Ft	15.7277	-15.7277	4			3			Women	18-34	Primary	Eastern Hungary	Village	1357531
20736584	1	752	1	2	No	In 6 weeks	6	-6	Wait 2 hours	2	-2	No	No	Yes	No	30 000 Ft	94.3663	-94.3663	4			3			Women	18-34	Primary	Eastern Hungary	Village	1357531
20736584	1	752	0	2	Yes	In 2 weeks	2	-2	Wait 1 hour	1	-1	Yes	Yes	No	Yes	0 Ft	0	0	4			3			Women	18-34	Primary	Eastern Hungary	Village	1357531
20736584	1	753	1	3	No	In 2 weeks	2	-2	Wait 4 hours	4	-4	Yes	Yes	Yes	No	15 000 Ft	47.1832	-47.1832	4			3			Women	18-34	Primary	Eastern Hungary	Village	1357531
20736584	1	753	0	3	Yes	Next day	0	0	No waiting	0	0	No	No	No	Yes	0 Ft	0	0	4			3			Women	18-34	Primary	Eastern Hungary	Village	1357531
20736584	1	754	0	4	No	In 12 weeks	12	-12	Wait 1 hour	1	-1	No	No	Yes	Yes	30 000 Ft	94.3663	-94.3663	4			3			Women	18-34	Primary	Eastern Hungary	Village	1357531
20736584	1	754	1	4	Yes	Next day	0	0	No waiting	0	0	Yes	Yes	No	No	5 000 Ft	15.7277	-15.7277	4			3			Women	18-34	Primary	Eastern Hungary	Village	1357531
20736584	1	755	0	5	Yes	In 12 weeks	12	-12	Wait 4 hours	4	-4	No	Yes	Yes	Yes	5 000 Ft	15.7277	-15.7277	4			3			Women	18-34	Primary	Eastern Hungary	Village	1357531
20736584	1	755	1	5	No	In 6 weeks	6	-6	Wait 2 hours	2	-2	Yes	No	No	No	15 000 Ft	47.1832	-47.1832	4			3			Women	18-34	Primary	Eastern Hungary	Village	1357531
20737802	1	756	0	1	No	In 12 weeks	12	-12	Wait 2 hours	2	-2	No	Yes	No	Yes	5 000 Ft	15.7277	-15.7277	1						Women	18-34	Tertiary	Eastern Hungary	Other city	1357531
20737802	1	756	1	1	Yes	Next day	0	0	Wait 4 hours	4	-4	Yes	No	Yes	No	0 Ft	0	0	1						Women	18-34	Tertiary	Eastern Hungary	Other city	1357531
20737802	1	757	1	2	No	In 6 weeks	6	-6	Wait 2 hours	2	-2	No	No	Yes	No	30 000 Ft	94.3663	-94.3663	1						Women	18-34	Tertiary	Eastern Hungary	Other city	1357531
20737802	1	757	0	2	Yes	In 2 weeks	2	-2	Wait 1 hour	1	-1	Yes	Yes	No	Yes	0 Ft	0	0	1						Women	18-34	Tertiary	Eastern Hungary	Other city	1357531
20737802	1	758	1	3	No	In 2 weeks	2	-2	Wait 4 hours	4	-4	Yes	Yes	Yes	No	15 000 Ft	47.1832	-47.1832	1						Women	18-34	Tertiary	Eastern Hungary	Other city	1357531
20737802	1	758	0	3	Yes	Next day	0	0	No waiting	0	0	No	No	No	Yes	0 Ft	0	0	1						Women	18-34	Tertiary	Eastern Hungary	Other city	1357531
20737802	1	759	0	4	No	In 12 weeks	12	-12	Wait 1 hour	1	-1	No	No	Yes	Yes	30 000 Ft	94.3663	-94.3663	1						Women	18-34	Tertiary	Eastern Hungary	Other city	1357531
20737802	1	759	1	4	Yes	Next day	0	0	No waiting	0	0	Yes	Yes	No	No	5 000 Ft	15.7277	-15.7277	1						Women	18-34	Tertiary	Eastern Hungary	Other city	1357531
20737802	1	760	1	5	No	In 6 weeks	6	-6	Wait 2 hours	2	-2	Yes	No	No	No	15 000 Ft	47.1832	-47.1832	1						Women	18-34	Tertiary	Eastern Hungary	Other city	1357531
20737802	1	760	0	5	Yes	In 12 weeks	12	-12	Wait 4 hours	4	-4	No	Yes	Yes	Yes	5 000 Ft	15.7277	-15.7277	1						Women	18-34	Tertiary	Eastern Hungary	Other city	1357531
20738705	1	761	1	1	Yes	Next day	0	0	Wait 4 hours	4	-4	Yes	No	Yes	No	0 Ft	0	0	6			3			Women	18-34	Secondary	Central Hungary	Budapest	1357531
20738705	1	761	0	1	No	In 12 weeks	12	-12	Wait 2 hours	2	-2	No	Yes	No	Yes	5 000 Ft	15.7277	-15.7277	6			3			Women	18-34	Secondary	Central Hungary	Budapest	1357531
20738705	1	762	0	2	Yes	In 2 weeks	2	-2	Wait 1 hour	1	-1	Yes	Yes	No	Yes	0 Ft	0	0	6			3			Women	18-34	Secondary	Central Hungary	Budapest	1357531
20738705	1	762	1	2	No	In 6 weeks	6	-6	Wait 2 hours	2	-2	No	No	Yes	No	30 000 Ft	94.3663	-94.3663	6			3			Women	18-34	Secondary	Central Hungary	Budapest	1357531
20738705	1	763	1	3	Yes	In 2 weeks	2	-2	Wait 4 hours	4	-4	Yes	Yes	Yes	No	15 000 Ft	47.1832	-47.1832	6			3			Women	18-34	Secondary	Central Hungary	Budapest	1357531
20738705	1	763	0	3	No	Next day	0	0	No waiting	0	0	No	No	No	Yes	0 Ft	0	0	6			3			Women	18-34	Secondary	Central Hungary	Budapest	1357531
20738705	1	764	0	4	No	In 12 weeks	12	-12	Wait 1 hour	1	-1	No	No	Yes	Yes	30 000 Ft	94.3663	-94.3663	6			3			Women	18-34	Secondary	Central Hungary	Budapest	1357531
20738705	1	764	1	4	Yes	Next day	0	0	No waiting	0	0	Yes	Yes	No	No	5 000 Ft	15.7277	-15.7277	6			3			Women	18-34	Secondary	Central Hungary	Budapest	1357531
20738705	1	765	1	5	No	In 6 weeks	6	-6	Wait 2 hours	2	-2	Yes	No	No	No	15 000 Ft	47.1832	-47.1832	6			3			Women	18-34	Secondary	Central Hungary	Budapest	1357531
20738705	1	765	0	5	Yes	In 12 weeks	12	-12	Wait 4 hours	4	-4	No	Yes	Yes	Yes	5 000 Ft	15.7277	-15.7277	6			3			Women	18-34	Secondary	Central Hungary	Budapest	1357531
20739149	1	766	0	1	No	In 12 weeks	12	-12	Wait 2 hours	2	-2	No	Yes	No	Yes	5 000 Ft	15.7277	-15.7277	5			3			Women	18-34	Secondary	Central Hungary	Budapest	1357531
20739149	1	766	1	1	Yes	Next day	0	0	Wait 4 hours	4	-4	Yes	No	Yes	No	0 Ft	0	0	5			3			Women	18-34	Secondary	Central Hungary	Budapest	1357531
20739149	1	767	0	2	Yes	In 2 weeks	2	-2	Wait 1 hour	1	-1	Yes	Yes	No	Yes	0 Ft	0	0	5			3			Women	18-34	Secondary	Central Hungary	Budapest	1357531
20739149	1	767	1	2	No	In 6 weeks	6	-6	Wait 2 hours	2	-2	No	No	Yes	No	30 000 Ft	94.3663	-94.3663	5			3			Women	18-34	Secondary	Central Hungary	Budapest	1357531
20739149	1	768	1	3	No	In 2 weeks	2	-2	Wait 4 hours	4	-4	Yes	Yes	Yes	No	15 000 Ft	47.1832	-47.1832	5			3			Women	18-34	Secondary	Central Hungary	Budapest	1357531
20739149	1	768	0	3	Yes	Next day	0	0	No waiting	0	0	No	No	No	Yes	0 Ft	0	0	5			3			Women	18-34	Secondary	Central Hungary	Budapest	1357531
20739149	1	769	1	4	No	Next day	0	0	No waiting	0	0	Yes	Yes	No	No	5 000 Ft	15.7277	-15.7277	5			3			Women	18-34	Secondary	Central Hungary	Budapest	1357531
20739149	1	769	0	4	Yes	In 12 weeks	12	-12	Wait 1 hour	1	-1	No	No	Yes	Yes	30 000 Ft	94.3663	-94.3663	5			3			Women	18-34	Secondary	Central Hungary	Budapest	1357531
20739149	1	770	0	5	Yes	In 12 weeks	12	-12	Wait 4 hours	4	-4	No	Yes	Yes	Yes	5 000 Ft	15.7277	-15.7277	5			3			Women	18-34	Secondary	Central Hungary	Budapest	1357531
20739149	1	770	1	5	No	In 6 weeks	6	-6	Wait 2 hours	2	-2	Yes	No	No	No	15 000 Ft	47.1832	-47.1832	5			3			Women	18-34	Secondary	Central Hungary	Budapest	1357531
20739210	1	771	1	1	No	Next day	0	0	Wait 4 hours	4	-4	Yes	No	Yes	No	0 Ft	0	0	4			3			Women	18-34	Secondary	Eastern Hungary	Other city	1357531
20739210	1	771	0	1	Yes	In 12 weeks	12	-12	Wait 2 hours	2	-2	No	Yes	No	Yes	5 000 Ft	15.7277	-15.7277	4			3			Women	18-34	Secondary	Eastern Hungary	Other city	1357531
20739210	1	772	0	2	Yes	In 2 weeks	2	-2	Wait 1 hour	1	-1	Yes	Yes	No	Yes	0 Ft	0	0	4			3			Women	18-34	Secondary	Eastern Hungary	Other city	1357531
20739210	1	772	1	2	No	In 6 weeks	6	-6	Wait 2 hours	2	-2	No	No	Yes	No	30 000 Ft	94.3663	-94.3663	4			3			Women	18-34	Secondary	Eastern Hungary	Other city	1357531
20739210	1	773	1	3	Yes	In 2 weeks	2	-2	Wait 4 hours	4	-4	Yes	Yes	Yes	No	15 000 Ft	47.1832	-47.1832	4			3			Women	18-34	Secondary	Eastern Hungary	Other city	1357531
20739210	1	773	0	3	No	Next day	0	0	No waiting	0	0	No	No	No	Yes	0 Ft	0	0	4			3			Women	18-34	Secondary	Eastern Hungary	Other city	1357531
20739210	1	774	1	4	Yes	Next day	0	0	No waiting	0	0	Yes	Yes	No	No	5 000 Ft	15.7277	-15.7277	4			3			Women	18-34	Secondary	Eastern Hungary	Other city	1357531
20739210	1	774	0	4	No	In 12 weeks	12	-12	Wait 1 hour	1	-1	No	No	Yes	Yes	30 000 Ft	94.3663	-94.3663	4			3			Women	18-34	Secondary	Eastern Hungary	Other city	1357531
20739210	1	775	0	5	No	In 12 weeks	12	-12	Wait 4 hours	4	-4	No	Yes	Yes	Yes	5 000 Ft	15.7277	-15.7277	4			3			Women	18-34	Secondary	Eastern Hungary	Other city	1357531
20739210	1	775	1	5	Yes	In 6 weeks	6	-6	Wait 2 hours	2	-2	Yes	No	No	No	15 000 Ft	47.1832	-47.1832	4			3			Women	18-34	Secondary	Eastern Hungary	Other city	1357531
20739989	1	776	0	1	Yes	In 12 weeks	12	-12	Wait 2 hours	2	-2	No	Yes	No	Yes	5 000 Ft	15.7277	-15.7277	2					5	Men	35-64	Primary	Eastern Hungary	Other city	1357531
20739989	1	776	1	1	No	Next day	0	0	Wait 4 hours	4	-4	Yes	No	Yes	No	0 Ft	0	0	2					5	Men	35-64	Primary	Eastern Hungary	Other city	1357531
20739989	1	777	1	2	No	In 6 weeks	6	-6	Wait 2 hours	2	-2	No	No	Yes	No	30 000 Ft	94.3663	-94.3663	2					5	Men	35-64	Primary	Eastern Hungary	Other city	1357531
20739989	1	777	0	2	Yes	In 2 weeks	2	-2	Wait 1 hour	1	-1	Yes	Yes	No	Yes	0 Ft	0	0	2					5	Men	35-64	Primary	Eastern Hungary	Other city	1357531
20739989	1	778	0	3	No	Next day	0	0	No waiting	0	0	No	No	No	Yes	0 Ft	0	0	2					5	Men	35-64	Primary	Eastern Hungary	Other city	1357531
20739989	1	778	1	3	Yes	In 2 weeks	2	-2	Wait 4 hours	4	-4	Yes	Yes	Yes	No	15 000 Ft	47.1832	-47.1832	2					5	Men	35-64	Primary	Eastern Hungary	Other city	1357531
20739989	1	779	1	4	No	Next day	0	0	No waiting	0	0	Yes	Yes	No	No	5 000 Ft	15.7277	-15.7277	2					5	Men	35-64	Primary	Eastern Hungary	Other city	1357531
20739989	1	779	0	4	Yes	In 12 weeks	12	-12	Wait 1 hour	1	-1	No	No	Yes	Yes	30 000 Ft	94.3663	-94.3663	2					5	Men	35-64	Primary	Eastern Hungary	Other city	1357531
20739989	1	780	0	5	Yes	In 12 weeks	12	-12	Wait 4 hours	4	-4	No	Yes	Yes	Yes	5 000 Ft	15.7277	-15.7277	2					5	Men	35-64	Primary	Eastern Hungary	Other city	1357531
20739989	1	780	1	5	No	In 6 weeks	6	-6	Wait 2 hours	2	-2	Yes	No	No	No	15 000 Ft	47.1832	-47.1832	2					5	Men	35-64	Primary	Eastern Hungary	Other city	1357531
20740116	1	781	1	1	No	Next day	0	0	Wait 4 hours	4	-4	Yes	No	Yes	No	0 Ft	0	0	2		2				Men	35-64	Primary	Eastern Hungary	Village	1357531
20740116	1	781	0	1	Yes	In 12 weeks	12	-12	Wait 2 hours	2	-2	No	Yes	No	Yes	5 000 Ft	15.7277	-15.7277	2		2				Men	35-64	Primary	Eastern Hungary	Village	1357531
20740116	1	782	1	2	No	In 6 weeks	6	-6	Wait 2 hours	2	-2	No	No	Yes	No	30 000 Ft	94.3663	-94.3663	2		2				Men	35-64	Primary	Eastern Hungary	Village	1357531
20740116	1	782	0	2	Yes	In 2 weeks	2	-2	Wait 1 hour	1	-1	Yes	Yes	No	Yes	0 Ft	0	0	2		2				Men	35-64	Primary	Eastern Hungary	Village	1357531
20740116	1	783	1	3	No	In 2 weeks	2	-2	Wait 4 hours	4	-4	Yes	Yes	Yes	No	15 000 Ft	47.1832	-47.1832	2		2				Men	35-64	Primary	Eastern Hungary	Village	1357531
20740116	1	783	0	3	Yes	Next day	0	0	No waiting	0	0	No	No	No	Yes	0 Ft	0	0	2		2				Men	35-64	Primary	Eastern Hungary	Village	1357531
20740116	1	784	1	4	Yes	Next day	0	0	No waiting	0	0	Yes	Yes	No	No	5 000 Ft	15.7277	-15.7277	2		2				Men	35-64	Primary	Eastern Hungary	Village	1357531
20740116	1	784	0	4	No	In 12 weeks	12	-12	Wait 1 hour	1	-1	No	No	Yes	Yes	30 000 Ft	94.3663	-94.3663	2		2				Men	35-64	Primary	Eastern Hungary	Village	1357531
20740116	1	785	1	5	Yes	In 6 weeks	6	-6	Wait 2 hours	2	-2	Yes	No	No	No	15 000 Ft	47.1832	-47.1832	2		2				Men	35-64	Primary	Eastern Hungary	Village	1357531
20740116	1	785	0	5	No	In 12 weeks	12	-12	Wait 4 hours	4	-4	No	Yes	Yes	Yes	5 000 Ft	15.7277	-15.7277	2		2				Men	35-64	Primary	Eastern Hungary	Village	1357531
20740210	1	786	0	1	No	In 12 weeks	12	-12	Wait 2 hours	2	-2	No	Yes	No	Yes	5 000 Ft	15.7277	-15.7277	7			3			Men	35-64	Secondary	Eastern Hungary	Other city	1357531
20740210	1	786	1	1	Yes	Next day	0	0	Wait 4 hours	4	-4	Yes	No	Yes	No	0 Ft	0	0	7			3			Men	35-64	Secondary	Eastern Hungary	Other city	1357531
20740210	1	787	0	2	Yes	In 2 weeks	2	-2	Wait 1 hour	1	-1	Yes	Yes	No	Yes	0 Ft	0	0	7			3			Men	35-64	Secondary	Eastern Hungary	Other city	1357531
20740210	1	787	1	2	No	In 6 weeks	6	-6	Wait 2 hours	2	-2	No	No	Yes	No	30 000 Ft	94.3663	-94.3663	7			3			Men	35-64	Secondary	Eastern Hungary	Other city	1357531
20740210	1	788	1	3	No	In 2 weeks	2	-2	Wait 4 hours	4	-4	Yes	Yes	Yes	No	15 000 Ft	47.1832	-47.1832	7			3			Men	35-64	Secondary	Eastern Hungary	Other city	1357531
20740210	1	788	0	3	Yes	Next day	0	0	No waiting	0	0	No	No	No	Yes	0 Ft	0	0	7			3			Men	35-64	Secondary	Eastern Hungary	Other city	1357531
20740210	1	789	0	4	No	In 12 weeks	12	-12	Wait 1 hour	1	-1	No	No	Yes	Yes	30 000 Ft	94.3663	-94.3663	7			3			Men	35-64	Secondary	Eastern Hungary	Other city	1357531
20740210	1	789	1	4	Yes	Next day	0	0	No waiting	0	0	Yes	Yes	No	No	5 000 Ft	15.7277	-15.7277	7			3			Men	35-64	Secondary	Eastern Hungary	Other city	1357531
20740210	1	790	0	5	Yes	In 12 weeks	12	-12	Wait 4 hours	4	-4	No	Yes	Yes	Yes	5 000 Ft	15.7277	-15.7277	7			3			Men	35-64	Secondary	Eastern Hungary	Other city	1357531
20740210	1	790	1	5	No	In 6 weeks	6	-6	Wait 2 hours	2	-2	Yes	No	No	No	15 000 Ft	47.1832	-47.1832	7			3			Men	35-64	Secondary	Eastern Hungary	Other city	1357531
20740502	1	791	1	1	No	Next day	0	0	Wait 4 hours	4	-4	Yes	No	Yes	No	0 Ft	0	0	1						Women	18-34	Secondary	Western Hungary	Other city	1357531
20740502	1	791	0	1	Yes	In 12 weeks	12	-12	Wait 2 hours	2	-2	No	Yes	No	Yes	5 000 Ft	15.7277	-15.7277	1						Women	18-34	Secondary	Western Hungary	Other city	1357531
20740502	1	792	1	2	No	In 6 weeks	6	-6	Wait 2 hours	2	-2	No	No	Yes	No	30 000 Ft	94.3663	-94.3663	1						Women	18-34	Secondary	Western Hungary	Other city	1357531
20740502	1	792	0	2	Yes	In 2 weeks	2	-2	Wait 1 hour	1	-1	Yes	Yes	No	Yes	0 Ft	0	0	1						Women	18-34	Secondary	Western Hungary	Other city	1357531
20740502	1	793	1	3	Yes	In 2 weeks	2	-2	Wait 4 hours	4	-4	Yes	Yes	Yes	No	15 000 Ft	47.1832	-47.1832	1						Women	18-34	Secondary	Western Hungary	Other city	1357531
20740502	1	793	0	3	No	Next day	0	0	No waiting	0	0	No	No	No	Yes	0 Ft	0	0	1						Women	18-34	Secondary	Western Hungary	Other city	1357531
20740502	1	794	0	4	No	In 12 weeks	12	-12	Wait 1 hour	1	-1	No	No	Yes	Yes	30 000 Ft	94.3663	-94.3663	1						Women	18-34	Secondary	Western Hungary	Other city	1357531
20740502	1	794	1	4	Yes	Next day	0	0	No waiting	0	0	Yes	Yes	No	No	5 000 Ft	15.7277	-15.7277	1						Women	18-34	Secondary	Western Hungary	Other city	1357531
20740502	1	795	1	5	No	In 6 weeks	6	-6	Wait 2 hours	2	-2	Yes	No	No	No	15 000 Ft	47.1832	-47.1832	1						Women	18-34	Secondary	Western Hungary	Other city	1357531
20740502	1	795	0	5	Yes	In 12 weeks	12	-12	Wait 4 hours	4	-4	No	Yes	Yes	Yes	5 000 Ft	15.7277	-15.7277	1						Women	18-34	Secondary	Western Hungary	Other city	1357531
20745051	1	796	1	1	No	Next day	0	0	Wait 4 hours	4	-4	Yes	No	Yes	No	0 Ft	0	0	2			3			Women	18-34	Primary	Western Hungary	Other city	1357531
20745051	1	796	0	1	Yes	In 12 weeks	12	-12	Wait 2 hours	2	-2	No	Yes	No	Yes	5 000 Ft	15.7277	-15.7277	2			3			Women	18-34	Primary	Western Hungary	Other city	1357531
20745051	1	797	1	2	No	In 6 weeks	6	-6	Wait 2 hours	2	-2	No	No	Yes	No	30 000 Ft	94.3663	-94.3663	2			3			Women	18-34	Primary	Western Hungary	Other city	1357531
20745051	1	797	0	2	Yes	In 2 weeks	2	-2	Wait 1 hour	1	-1	Yes	Yes	No	Yes	0 Ft	0	0	2			3			Women	18-34	Primary	Western Hungary	Other city	1357531
20745051	1	798	0	3	Yes	Next day	0	0	No waiting	0	0	No	No	No	Yes	0 Ft	0	0	2			3			Women	18-34	Primary	Western Hungary	Other city	1357531
20745051	1	798	1	3	No	In 2 weeks	2	-2	Wait 4 hours	4	-4	Yes	Yes	Yes	No	15 000 Ft	47.1832	-47.1832	2			3			Women	18-34	Primary	Western Hungary	Other city	1357531
20745051	1	799	1	4	No	Next day	0	0	No waiting	0	0	Yes	Yes	No	No	5 000 Ft	15.7277	-15.7277	2			3			Women	18-34	Primary	Western Hungary	Other city	1357531
20745051	1	799	0	4	Yes	In 12 weeks	12	-12	Wait 1 hour	1	-1	No	No	Yes	Yes	30 000 Ft	94.3663	-94.3663	2			3			Women	18-34	Primary	Western Hungary	Other city	1357531
20745051	1	800	1	5	No	In 6 weeks	6	-6	Wait 2 hours	2	-2	Yes	No	No	No	15 000 Ft	47.1832	-47.1832	2			3			Women	18-34	Primary	Western Hungary	Other city	1357531
20745051	1	800	0	5	Yes	In 12 weeks	12	-12	Wait 4 hours	4	-4	No	Yes	Yes	Yes	5 000 Ft	15.7277	-15.7277	2			3			Women	18-34	Primary	Western Hungary	Other city	1357531
20750748	1	801	1	1	Yes	Next day	0	0	Wait 4 hours	4	-4	Yes	No	Yes	No	0 Ft	0	0	5			3			Men	18-34	Primary	Central Hungary	Village	1357531
20750748	1	801	0	1	No	In 12 weeks	12	-12	Wait 2 hours	2	-2	No	Yes	No	Yes	5 000 Ft	15.7277	-15.7277	5			3			Men	18-34	Primary	Central Hungary	Village	1357531
20750748	1	802	0	2	Yes	In 2 weeks	2	-2	Wait 1 hour	1	-1	Yes	Yes	No	Yes	0 Ft	0	0	5			3			Men	18-34	Primary	Central Hungary	Village	1357531
20750748	1	802	1	2	No	In 6 weeks	6	-6	Wait 2 hours	2	-2	No	No	Yes	No	30 000 Ft	94.3663	-94.3663	5			3			Men	18-34	Primary	Central Hungary	Village	1357531
20750748	1	803	1	3	No	In 2 weeks	2	-2	Wait 4 hours	4	-4	Yes	Yes	Yes	No	15 000 Ft	47.1832	-47.1832	5			3			Men	18-34	Primary	Central Hungary	Village	1357531
20750748	1	803	0	3	Yes	Next day	0	0	No waiting	0	0	No	No	No	Yes	0 Ft	0	0	5			3			Men	18-34	Primary	Central Hungary	Village	1357531
20750748	1	804	0	4	No	In 12 weeks	12	-12	Wait 1 hour	1	-1	No	No	Yes	Yes	30 000 Ft	94.3663	-94.3663	5			3			Men	18-34	Primary	Central Hungary	Village	1357531
20750748	1	804	1	4	Yes	Next day	0	0	No waiting	0	0	Yes	Yes	No	No	5 000 Ft	15.7277	-15.7277	5			3			Men	18-34	Primary	Central Hungary	Village	1357531
20750748	1	805	1	5	Yes	In 6 weeks	6	-6	Wait 2 hours	2	-2	Yes	No	No	No	15 000 Ft	47.1832	-47.1832	5			3			Men	18-34	Primary	Central Hungary	Village	1357531
20750748	1	805	0	5	No	In 12 weeks	12	-12	Wait 4 hours	4	-4	No	Yes	Yes	Yes	5 000 Ft	15.7277	-15.7277	5			3			Men	18-34	Primary	Central Hungary	Village	1357531
20753190	1	806	0	1	No	In 12 weeks	12	-12	Wait 2 hours	2	-2	No	Yes	No	Yes	5 000 Ft	15.7277	-15.7277	6			3			Women	18-34	Secondary	Eastern Hungary	Other city	1357531
20753190	1	806	1	1	Yes	Next day	0	0	Wait 4 hours	4	-4	Yes	No	Yes	No	0 Ft	0	0	6			3			Women	18-34	Secondary	Eastern Hungary	Other city	1357531
20753190	1	807	0	2	Yes	In 2 weeks	2	-2	Wait 1 hour	1	-1	Yes	Yes	No	Yes	0 Ft	0	0	6			3			Women	18-34	Secondary	Eastern Hungary	Other city	1357531
20753190	1	807	1	2	No	In 6 weeks	6	-6	Wait 2 hours	2	-2	No	No	Yes	No	30 000 Ft	94.3663	-94.3663	6			3			Women	18-34	Secondary	Eastern Hungary	Other city	1357531
20753190	1	808	1	3	No	In 2 weeks	2	-2	Wait 4 hours	4	-4	Yes	Yes	Yes	No	15 000 Ft	47.1832	-47.1832	6			3			Women	18-34	Secondary	Eastern Hungary	Other city	1357531
20753190	1	808	0	3	Yes	Next day	0	0	No waiting	0	0	No	No	No	Yes	0 Ft	0	0	6			3			Women	18-34	Secondary	Eastern Hungary	Other city	1357531
20753190	1	809	1	4	Yes	Next day	0	0	No waiting	0	0	Yes	Yes	No	No	5 000 Ft	15.7277	-15.7277	6			3			Women	18-34	Secondary	Eastern Hungary	Other city	1357531
20753190	1	809	0	4	No	In 12 weeks	12	-12	Wait 1 hour	1	-1	No	No	Yes	Yes	30 000 Ft	94.3663	-94.3663	6			3			Women	18-34	Secondary	Eastern Hungary	Other city	1357531
20753190	1	810	0	5	Yes	In 12 weeks	12	-12	Wait 4 hours	4	-4	No	Yes	Yes	Yes	5 000 Ft	15.7277	-15.7277	6			3			Women	18-34	Secondary	Eastern Hungary	Other city	1357531
20753190	1	810	1	5	No	In 6 weeks	6	-6	Wait 2 hours	2	-2	Yes	No	No	No	15 000 Ft	47.1832	-47.1832	6			3			Women	18-34	Secondary	Eastern Hungary	Other city	1357531
20757212	1	811	0	1	Yes	In 12 weeks	12	-12	Wait 2 hours	2	-2	No	Yes	No	Yes	5 000 Ft	15.7277	-15.7277	6			3			Women	18-34	Tertiary	Eastern Hungary	Other city	1357531
20757212	1	811	1	1	No	Next day	0	0	Wait 4 hours	4	-4	Yes	No	Yes	No	0 Ft	0	0	6			3			Women	18-34	Tertiary	Eastern Hungary	Other city	1357531
20757212	1	812	0	2	Yes	In 2 weeks	2	-2	Wait 1 hour	1	-1	Yes	Yes	No	Yes	0 Ft	0	0	6			3			Women	18-34	Tertiary	Eastern Hungary	Other city	1357531
20757212	1	812	1	2	No	In 6 weeks	6	-6	Wait 2 hours	2	-2	No	No	Yes	No	30 000 Ft	94.3663	-94.3663	6			3			Women	18-34	Tertiary	Eastern Hungary	Other city	1357531
20757212	1	813	1	3	Yes	In 2 weeks	2	-2	Wait 4 hours	4	-4	Yes	Yes	Yes	No	15 000 Ft	47.1832	-47.1832	6			3			Women	18-34	Tertiary	Eastern Hungary	Other city	1357531
20757212	1	813	0	3	No	Next day	0	0	No waiting	0	0	No	No	No	Yes	0 Ft	0	0	6			3			Women	18-34	Tertiary	Eastern Hungary	Other city	1357531
20757212	1	814	0	4	No	In 12 weeks	12	-12	Wait 1 hour	1	-1	No	No	Yes	Yes	30 000 Ft	94.3663	-94.3663	6			3			Women	18-34	Tertiary	Eastern Hungary	Other city	1357531
20757212	1	814	1	4	Yes	Next day	0	0	No waiting	0	0	Yes	Yes	No	No	5 000 Ft	15.7277	-15.7277	6			3			Women	18-34	Tertiary	Eastern Hungary	Other city	1357531
20757212	1	815	0	5	Yes	In 12 weeks	12	-12	Wait 4 hours	4	-4	No	Yes	Yes	Yes	5 000 Ft	15.7277	-15.7277	6			3			Women	18-34	Tertiary	Eastern Hungary	Other city	1357531
20757212	1	815	1	5	No	In 6 weeks	6	-6	Wait 2 hours	2	-2	Yes	No	No	No	15 000 Ft	47.1832	-47.1832	6			3			Women	18-34	Tertiary	Eastern Hungary	Other city	1357531
20757331	1	816	0	1	No	In 12 weeks	12	-12	Wait 2 hours	2	-2	No	Yes	No	Yes	5 000 Ft	15.7277	-15.7277	4			3			Women	18-34	Secondary	Central Hungary	Budapest	1357531
20757331	1	816	1	1	Yes	Next day	0	0	Wait 4 hours	4	-4	Yes	No	Yes	No	0 Ft	0	0	4			3			Women	18-34	Secondary	Central Hungary	Budapest	1357531
20757331	1	817	0	2	Yes	In 2 weeks	2	-2	Wait 1 hour	1	-1	Yes	Yes	No	Yes	0 Ft	0	0	4			3			Women	18-34	Secondary	Central Hungary	Budapest	1357531
20757331	1	817	1	2	No	In 6 weeks	6	-6	Wait 2 hours	2	-2	No	No	Yes	No	30 000 Ft	94.3663	-94.3663	4			3			Women	18-34	Secondary	Central Hungary	Budapest	1357531
20757331	1	818	1	3	No	In 2 weeks	2	-2	Wait 4 hours	4	-4	Yes	Yes	Yes	No	15 000 Ft	47.1832	-47.1832	4			3			Women	18-34	Secondary	Central Hungary	Budapest	1357531
20757331	1	818	0	3	Yes	Next day	0	0	No waiting	0	0	No	No	No	Yes	0 Ft	0	0	4			3			Women	18-34	Secondary	Central Hungary	Budapest	1357531
20757331	1	819	0	4	No	In 12 weeks	12	-12	Wait 1 hour	1	-1	No	No	Yes	Yes	30 000 Ft	94.3663	-94.3663	4			3			Women	18-34	Secondary	Central Hungary	Budapest	1357531
20757331	1	819	1	4	Yes	Next day	0	0	No waiting	0	0	Yes	Yes	No	No	5 000 Ft	15.7277	-15.7277	4			3			Women	18-34	Secondary	Central Hungary	Budapest	1357531
20757331	1	820	1	5	No	In 6 weeks	6	-6	Wait 2 hours	2	-2	Yes	No	No	No	15 000 Ft	47.1832	-47.1832	4			3			Women	18-34	Secondary	Central Hungary	Budapest	1357531
20757331	1	820	0	5	Yes	In 12 weeks	12	-12	Wait 4 hours	4	-4	No	Yes	Yes	Yes	5 000 Ft	15.7277	-15.7277	4			3			Women	18-34	Secondary	Central Hungary	Budapest	1357531
20757640	1	821	1	1	No	Next day	0	0	Wait 4 hours	4	-4	Yes	No	Yes	No	0 Ft	0	0	2			3			Men	18-34	Primary	Western Hungary	Other city	1357531
20757640	1	821	0	1	Yes	In 12 weeks	12	-12	Wait 2 hours	2	-2	No	Yes	No	Yes	5 000 Ft	15.7277	-15.7277	2			3			Men	18-34	Primary	Western Hungary	Other city	1357531
20757640	1	822	0	2	Yes	In 2 weeks	2	-2	Wait 1 hour	1	-1	Yes	Yes	No	Yes	0 Ft	0	0	2			3			Men	18-34	Primary	Western Hungary	Other city	1357531
20757640	1	822	1	2	No	In 6 weeks	6	-6	Wait 2 hours	2	-2	No	No	Yes	No	30 000 Ft	94.3663	-94.3663	2			3			Men	18-34	Primary	Western Hungary	Other city	1357531
20757640	1	823	1	3	Yes	In 2 weeks	2	-2	Wait 4 hours	4	-4	Yes	Yes	Yes	No	15 000 Ft	47.1832	-47.1832	2			3			Men	18-34	Primary	Western Hungary	Other city	1357531
20757640	1	823	0	3	No	Next day	0	0	No waiting	0	0	No	No	No	Yes	0 Ft	0	0	2			3			Men	18-34	Primary	Western Hungary	Other city	1357531
20757640	1	824	0	4	No	In 12 weeks	12	-12	Wait 1 hour	1	-1	No	No	Yes	Yes	30 000 Ft	94.3663	-94.3663	2			3			Men	18-34	Primary	Western Hungary	Other city	1357531
20757640	1	824	1	4	Yes	Next day	0	0	No waiting	0	0	Yes	Yes	No	No	5 000 Ft	15.7277	-15.7277	2			3			Men	18-34	Primary	Western Hungary	Other city	1357531
20757640	1	825	1	5	No	In 6 weeks	6	-6	Wait 2 hours	2	-2	Yes	No	No	No	15 000 Ft	47.1832	-47.1832	2			3			Men	18-34	Primary	Western Hungary	Other city	1357531
20757640	1	825	0	5	Yes	In 12 weeks	12	-12	Wait 4 hours	4	-4	No	Yes	Yes	Yes	5 000 Ft	15.7277	-15.7277	2			3			Men	18-34	Primary	Western Hungary	Other city	1357531
20759085	1	826	0	1	No	In 12 weeks	12	-12	Wait 2 hours	2	-2	No	Yes	No	Yes	5 000 Ft	15.7277	-15.7277	1						Men	35-64	Primary	Eastern Hungary	Village	1357531
20759085	1	826	1	1	Yes	Next day	0	0	Wait 4 hours	4	-4	Yes	No	Yes	No	0 Ft	0	0	1						Men	35-64	Primary	Eastern Hungary	Village	1357531
20759085	1	827	1	2	No	In 6 weeks	6	-6	Wait 2 hours	2	-2	No	No	Yes	No	30 000 Ft	94.3663	-94.3663	1						Men	35-64	Primary	Eastern Hungary	Village	1357531
20759085	1	827	0	2	Yes	In 2 weeks	2	-2	Wait 1 hour	1	-1	Yes	Yes	No	Yes	0 Ft	0	0	1						Men	35-64	Primary	Eastern Hungary	Village	1357531
20759085	1	828	1	3	No	In 2 weeks	2	-2	Wait 4 hours	4	-4	Yes	Yes	Yes	No	15 000 Ft	47.1832	-47.1832	1						Men	35-64	Primary	Eastern Hungary	Village	1357531
20759085	1	828	0	3	Yes	Next day	0	0	No waiting	0	0	No	No	No	Yes	0 Ft	0	0	1						Men	35-64	Primary	Eastern Hungary	Village	1357531
20759085	1	829	0	4	No	In 12 weeks	12	-12	Wait 1 hour	1	-1	No	No	Yes	Yes	30 000 Ft	94.3663	-94.3663	1						Men	35-64	Primary	Eastern Hungary	Village	1357531
20759085	1	829	1	4	Yes	Next day	0	0	No waiting	0	0	Yes	Yes	No	No	5 000 Ft	15.7277	-15.7277	1						Men	35-64	Primary	Eastern Hungary	Village	1357531
20759085	1	830	1	5	No	In 6 weeks	6	-6	Wait 2 hours	2	-2	Yes	No	No	No	15 000 Ft	47.1832	-47.1832	1						Men	35-64	Primary	Eastern Hungary	Village	1357531
20759085	1	830	0	5	Yes	In 12 weeks	12	-12	Wait 4 hours	4	-4	No	Yes	Yes	Yes	5 000 Ft	15.7277	-15.7277	1						Men	35-64	Primary	Eastern Hungary	Village	1357531
20761480	1	831	1	1	Yes	Next day	0	0	Wait 4 hours	4	-4	Yes	No	Yes	No	0 Ft	0	0	1						Women	35-64	Primary	Central Hungary	Budapest	1357531
20761480	1	831	0	1	No	In 12 weeks	12	-12	Wait 2 hours	2	-2	No	Yes	No	Yes	5 000 Ft	15.7277	-15.7277	1						Women	35-64	Primary	Central Hungary	Budapest	1357531
20761480	1	832	0	2	Yes	In 2 weeks	2	-2	Wait 1 hour	1	-1	Yes	Yes	No	Yes	0 Ft	0	0	1						Women	35-64	Primary	Central Hungary	Budapest	1357531
20761480	1	832	1	2	No	In 6 weeks	6	-6	Wait 2 hours	2	-2	No	No	Yes	No	30 000 Ft	94.3663	-94.3663	1						Women	35-64	Primary	Central Hungary	Budapest	1357531
20761480	1	833	0	3	Yes	Next day	0	0	No waiting	0	0	No	No	No	Yes	0 Ft	0	0	1						Women	35-64	Primary	Central Hungary	Budapest	1357531
20761480	1	833	1	3	No	In 2 weeks	2	-2	Wait 4 hours	4	-4	Yes	Yes	Yes	No	15 000 Ft	47.1832	-47.1832	1						Women	35-64	Primary	Central Hungary	Budapest	1357531
20761480	1	834	0	4	No	In 12 weeks	12	-12	Wait 1 hour	1	-1	No	No	Yes	Yes	30 000 Ft	94.3663	-94.3663	1						Women	35-64	Primary	Central Hungary	Budapest	1357531
20761480	1	834	1	4	Yes	Next day	0	0	No waiting	0	0	Yes	Yes	No	No	5 000 Ft	15.7277	-15.7277	1						Women	35-64	Primary	Central Hungary	Budapest	1357531
20761480	1	835	0	5	Yes	In 12 weeks	12	-12	Wait 4 hours	4	-4	No	Yes	Yes	Yes	5 000 Ft	15.7277	-15.7277	1						Women	35-64	Primary	Central Hungary	Budapest	1357531
20761480	1	835	1	5	No	In 6 weeks	6	-6	Wait 2 hours	2	-2	Yes	No	No	No	15 000 Ft	47.1832	-47.1832	1						Women	35-64	Primary	Central Hungary	Budapest	1357531
20762005	1	836	0	1	No	In 12 weeks	12	-12	Wait 2 hours	2	-2	No	Yes	No	Yes	5 000 Ft	15.7277	-15.7277	6					5	Women	35-64	Primary	Western Hungary	Village	1357531
20762005	1	836	1	1	Yes	Next day	0	0	Wait 4 hours	4	-4	Yes	No	Yes	No	0 Ft	0	0	6					5	Women	35-64	Primary	Western Hungary	Village	1357531
20762005	1	837	1	2	No	In 6 weeks	6	-6	Wait 2 hours	2	-2	No	No	Yes	No	30 000 Ft	94.3663	-94.3663	6					5	Women	35-64	Primary	Western Hungary	Village	1357531
20762005	1	837	0	2	Yes	In 2 weeks	2	-2	Wait 1 hour	1	-1	Yes	Yes	No	Yes	0 Ft	0	0	6					5	Women	35-64	Primary	Western Hungary	Village	1357531
20762005	1	838	1	3	No	In 2 weeks	2	-2	Wait 4 hours	4	-4	Yes	Yes	Yes	No	15 000 Ft	47.1832	-47.1832	6					5	Women	35-64	Primary	Western Hungary	Village	1357531
20762005	1	838	0	3	Yes	Next day	0	0	No waiting	0	0	No	No	No	Yes	0 Ft	0	0	6					5	Women	35-64	Primary	Western Hungary	Village	1357531
20762005	1	839	1	4	Yes	Next day	0	0	No waiting	0	0	Yes	Yes	No	No	5 000 Ft	15.7277	-15.7277	6					5	Women	35-64	Primary	Western Hungary	Village	1357531
20762005	1	839	0	4	No	In 12 weeks	12	-12	Wait 1 hour	1	-1	No	No	Yes	Yes	30 000 Ft	94.3663	-94.3663	6					5	Women	35-64	Primary	Western Hungary	Village	1357531
20762005	1	840	0	5	Yes	In 12 weeks	12	-12	Wait 4 hours	4	-4	No	Yes	Yes	Yes	5 000 Ft	15.7277	-15.7277	6					5	Women	35-64	Primary	Western Hungary	Village	1357531
20762005	1	840	1	5	No	In 6 weeks	6	-6	Wait 2 hours	2	-2	Yes	No	No	No	15 000 Ft	47.1832	-47.1832	6					5	Women	35-64	Primary	Western Hungary	Village	1357531
20762578	1	841	0	1	Yes	In 12 weeks	12	-12	Wait 2 hours	2	-2	No	Yes	No	Yes	5 000 Ft	15.7277	-15.7277	2					5	Women	18-34	Secondary	Western Hungary	Village	1357531
20762578	1	841	1	1	No	Next day	0	0	Wait 4 hours	4	-4	Yes	No	Yes	No	0 Ft	0	0	2					5	Women	18-34	Secondary	Western Hungary	Village	1357531
20762578	1	842	0	2	Yes	In 2 weeks	2	-2	Wait 1 hour	1	-1	Yes	Yes	No	Yes	0 Ft	0	0	2					5	Women	18-34	Secondary	Western Hungary	Village	1357531
20762578	1	842	1	2	No	In 6 weeks	6	-6	Wait 2 hours	2	-2	No	No	Yes	No	30 000 Ft	94.3663	-94.3663	2					5	Women	18-34	Secondary	Western Hungary	Village	1357531
20762578	1	843	1	3	No	In 2 weeks	2	-2	Wait 4 hours	4	-4	Yes	Yes	Yes	No	15 000 Ft	47.1832	-47.1832	2					5	Women	18-34	Secondary	Western Hungary	Village	1357531
20762578	1	843	0	3	Yes	Next day	0	0	No waiting	0	0	No	No	No	Yes	0 Ft	0	0	2					5	Women	18-34	Secondary	Western Hungary	Village	1357531
20762578	1	844	0	4	Yes	In 12 weeks	12	-12	Wait 1 hour	1	-1	No	No	Yes	Yes	30 000 Ft	94.3663	-94.3663	2					5	Women	18-34	Secondary	Western Hungary	Village	1357531
20762578	1	844	1	4	No	Next day	0	0	No waiting	0	0	Yes	Yes	No	No	5 000 Ft	15.7277	-15.7277	2					5	Women	18-34	Secondary	Western Hungary	Village	1357531
20762578	1	845	1	5	No	In 6 weeks	6	-6	Wait 2 hours	2	-2	Yes	No	No	No	15 000 Ft	47.1832	-47.1832	2					5	Women	18-34	Secondary	Western Hungary	Village	1357531
20762578	1	845	0	5	Yes	In 12 weeks	12	-12	Wait 4 hours	4	-4	No	Yes	Yes	Yes	5 000 Ft	15.7277	-15.7277	2					5	Women	18-34	Secondary	Western Hungary	Village	1357531
20762927	1	846	1	1	Yes	Next day	0	0	Wait 4 hours	4	-4	Yes	No	Yes	No	0 Ft	0	0	7					5	Women	35-64	Secondary	Western Hungary	Other city	1357531
20762927	1	846	0	1	No	In 12 weeks	12	-12	Wait 2 hours	2	-2	No	Yes	No	Yes	5 000 Ft	15.7277	-15.7277	7					5	Women	35-64	Secondary	Western Hungary	Other city	1357531
20762927	1	847	1	2	No	In 6 weeks	6	-6	Wait 2 hours	2	-2	No	No	Yes	No	30 000 Ft	94.3663	-94.3663	7					5	Women	35-64	Secondary	Western Hungary	Other city	1357531
20762927	1	847	0	2	Yes	In 2 weeks	2	-2	Wait 1 hour	1	-1	Yes	Yes	No	Yes	0 Ft	0	0	7					5	Women	35-64	Secondary	Western Hungary	Other city	1357531
20762927	1	848	0	3	No	Next day	0	0	No waiting	0	0	No	No	No	Yes	0 Ft	0	0	7					5	Women	35-64	Secondary	Western Hungary	Other city	1357531
20762927	1	848	1	3	Yes	In 2 weeks	2	-2	Wait 4 hours	4	-4	Yes	Yes	Yes	No	15 000 Ft	47.1832	-47.1832	7					5	Women	35-64	Secondary	Western Hungary	Other city	1357531
20762927	1	849	1	4	Yes	Next day	0	0	No waiting	0	0	Yes	Yes	No	No	5 000 Ft	15.7277	-15.7277	7					5	Women	35-64	Secondary	Western Hungary	Other city	1357531
20762927	1	849	0	4	No	In 12 weeks	12	-12	Wait 1 hour	1	-1	No	No	Yes	Yes	30 000 Ft	94.3663	-94.3663	7					5	Women	35-64	Secondary	Western Hungary	Other city	1357531
20762927	1	850	0	5	Yes	In 12 weeks	12	-12	Wait 4 hours	4	-4	No	Yes	Yes	Yes	5 000 Ft	15.7277	-15.7277	7					5	Women	35-64	Secondary	Western Hungary	Other city	1357531
20762927	1	850	1	5	No	In 6 weeks	6	-6	Wait 2 hours	2	-2	Yes	No	No	No	15 000 Ft	47.1832	-47.1832	7					5	Women	35-64	Secondary	Western Hungary	Other city	1357531
20763309	1	851	1	1	Yes	Next day	0	0	Wait 4 hours	4	-4	Yes	No	Yes	No	0 Ft	0	0	4					5	Women	18-34	Primary	Eastern Hungary	Other city	1357531
20763309	1	851	0	1	No	In 12 weeks	12	-12	Wait 2 hours	2	-2	No	Yes	No	Yes	5 000 Ft	15.7277	-15.7277	4					5	Women	18-34	Primary	Eastern Hungary	Other city	1357531
20763309	1	852	0	2	Yes	In 2 weeks	2	-2	Wait 1 hour	1	-1	Yes	Yes	No	Yes	0 Ft	0	0	4					5	Women	18-34	Primary	Eastern Hungary	Other city	1357531
20763309	1	852	1	2	No	In 6 weeks	6	-6	Wait 2 hours	2	-2	No	No	Yes	No	30 000 Ft	94.3663	-94.3663	4					5	Women	18-34	Primary	Eastern Hungary	Other city	1357531
20763309	1	853	1	3	No	In 2 weeks	2	-2	Wait 4 hours	4	-4	Yes	Yes	Yes	No	15 000 Ft	47.1832	-47.1832	4					5	Women	18-34	Primary	Eastern Hungary	Other city	1357531
20763309	1	853	0	3	Yes	Next day	0	0	No waiting	0	0	No	No	No	Yes	0 Ft	0	0	4					5	Women	18-34	Primary	Eastern Hungary	Other city	1357531
20763309	1	854	0	4	No	In 12 weeks	12	-12	Wait 1 hour	1	-1	No	No	Yes	Yes	30 000 Ft	94.3663	-94.3663	4					5	Women	18-34	Primary	Eastern Hungary	Other city	1357531
20763309	1	854	1	4	Yes	Next day	0	0	No waiting	0	0	Yes	Yes	No	No	5 000 Ft	15.7277	-15.7277	4					5	Women	18-34	Primary	Eastern Hungary	Other city	1357531
20763309	1	855	0	5	No	In 12 weeks	12	-12	Wait 4 hours	4	-4	No	Yes	Yes	Yes	5 000 Ft	15.7277	-15.7277	4					5	Women	18-34	Primary	Eastern Hungary	Other city	1357531
20763309	1	855	1	5	Yes	In 6 weeks	6	-6	Wait 2 hours	2	-2	Yes	No	No	No	15 000 Ft	47.1832	-47.1832	4					5	Women	18-34	Primary	Eastern Hungary	Other city	1357531
20766419	1	856	1	1	Yes	Next day	0	0	Wait 4 hours	4	-4	Yes	No	Yes	No	0 Ft	0	0	1						Women	18-34	Secondary	Eastern Hungary	Other city	1357531
20766419	1	856	0	1	No	In 12 weeks	12	-12	Wait 2 hours	2	-2	No	Yes	No	Yes	5 000 Ft	15.7277	-15.7277	1						Women	18-34	Secondary	Eastern Hungary	Other city	1357531
20766419	1	857	1	2	No	In 6 weeks	6	-6	Wait 2 hours	2	-2	No	No	Yes	No	30 000 Ft	94.3663	-94.3663	1						Women	18-34	Secondary	Eastern Hungary	Other city	1357531
20766419	1	857	0	2	Yes	In 2 weeks	2	-2	Wait 1 hour	1	-1	Yes	Yes	No	Yes	0 Ft	0	0	1						Women	18-34	Secondary	Eastern Hungary	Other city	1357531
20766419	1	858	0	3	Yes	Next day	0	0	No waiting	0	0	No	No	No	Yes	0 Ft	0	0	1						Women	18-34	Secondary	Eastern Hungary	Other city	1357531
20766419	1	858	1	3	No	In 2 weeks	2	-2	Wait 4 hours	4	-4	Yes	Yes	Yes	No	15 000 Ft	47.1832	-47.1832	1						Women	18-34	Secondary	Eastern Hungary	Other city	1357531
20766419	1	859	0	4	No	In 12 weeks	12	-12	Wait 1 hour	1	-1	No	No	Yes	Yes	30 000 Ft	94.3663	-94.3663	1						Women	18-34	Secondary	Eastern Hungary	Other city	1357531
20766419	1	859	1	4	Yes	Next day	0	0	No waiting	0	0	Yes	Yes	No	No	5 000 Ft	15.7277	-15.7277	1						Women	18-34	Secondary	Eastern Hungary	Other city	1357531
20766419	1	860	1	5	Yes	In 6 weeks	6	-6	Wait 2 hours	2	-2	Yes	No	No	No	15 000 Ft	47.1832	-47.1832	1						Women	18-34	Secondary	Eastern Hungary	Other city	1357531
20766419	1	860	0	5	No	In 12 weeks	12	-12	Wait 4 hours	4	-4	No	Yes	Yes	Yes	5 000 Ft	15.7277	-15.7277	1						Women	18-34	Secondary	Eastern Hungary	Other city	1357531
20766728	1	861	0	1	No	In 12 weeks	12	-12	Wait 2 hours	2	-2	No	Yes	No	Yes	5 000 Ft	15.7277	-15.7277	4			3			Women	35-64	Primary	Eastern Hungary	Other city	1357531
20766728	1	861	1	1	Yes	Next day	0	0	Wait 4 hours	4	-4	Yes	No	Yes	No	0 Ft	0	0	4			3			Women	35-64	Primary	Eastern Hungary	Other city	1357531
20766728	1	862	1	2	No	In 6 weeks	6	-6	Wait 2 hours	2	-2	No	No	Yes	No	30 000 Ft	94.3663	-94.3663	4			3			Women	35-64	Primary	Eastern Hungary	Other city	1357531
20766728	1	862	0	2	Yes	In 2 weeks	2	-2	Wait 1 hour	1	-1	Yes	Yes	No	Yes	0 Ft	0	0	4			3			Women	35-64	Primary	Eastern Hungary	Other city	1357531
20766728	1	863	1	3	No	In 2 weeks	2	-2	Wait 4 hours	4	-4	Yes	Yes	Yes	No	15 000 Ft	47.1832	-47.1832	4			3			Women	35-64	Primary	Eastern Hungary	Other city	1357531
20766728	1	863	0	3	Yes	Next day	0	0	No waiting	0	0	No	No	No	Yes	0 Ft	0	0	4			3			Women	35-64	Primary	Eastern Hungary	Other city	1357531
20766728	1	864	1	4	Yes	Next day	0	0	No waiting	0	0	Yes	Yes	No	No	5 000 Ft	15.7277	-15.7277	4			3			Women	35-64	Primary	Eastern Hungary	Other city	1357531
20766728	1	864	0	4	No	In 12 weeks	12	-12	Wait 1 hour	1	-1	No	No	Yes	Yes	30 000 Ft	94.3663	-94.3663	4			3			Women	35-64	Primary	Eastern Hungary	Other city	1357531
20766728	1	865	0	5	Yes	In 12 weeks	12	-12	Wait 4 hours	4	-4	No	Yes	Yes	Yes	5 000 Ft	15.7277	-15.7277	4			3			Women	35-64	Primary	Eastern Hungary	Other city	1357531
20766728	1	865	1	5	No	In 6 weeks	6	-6	Wait 2 hours	2	-2	Yes	No	No	No	15 000 Ft	47.1832	-47.1832	4			3			Women	35-64	Primary	Eastern Hungary	Other city	1357531
20770120	1	866	0	1	No	In 12 weeks	12	-12	Wait 2 hours	2	-2	No	Yes	No	Yes	5 000 Ft	15.7277	-15.7277	1						Women	35-64	Primary	Central Hungary	Other city	1357531
20770120	1	866	1	1	Yes	Next day	0	0	Wait 4 hours	4	-4	Yes	No	Yes	No	0 Ft	0	0	1						Women	35-64	Primary	Central Hungary	Other city	1357531
20770120	1	867	0	2	Yes	In 2 weeks	2	-2	Wait 1 hour	1	-1	Yes	Yes	No	Yes	0 Ft	0	0	1						Women	35-64	Primary	Central Hungary	Other city	1357531
20770120	1	867	1	2	No	In 6 weeks	6	-6	Wait 2 hours	2	-2	No	No	Yes	No	30 000 Ft	94.3663	-94.3663	1						Women	35-64	Primary	Central Hungary	Other city	1357531
20770120	1	868	1	3	No	In 2 weeks	2	-2	Wait 4 hours	4	-4	Yes	Yes	Yes	No	15 000 Ft	47.1832	-47.1832	1						Women	35-64	Primary	Central Hungary	Other city	1357531
20770120	1	868	0	3	Yes	Next day	0	0	No waiting	0	0	No	No	No	Yes	0 Ft	0	0	1						Women	35-64	Primary	Central Hungary	Other city	1357531
20770120	1	869	1	4	Yes	Next day	0	0	No waiting	0	0	Yes	Yes	No	No	5 000 Ft	15.7277	-15.7277	1						Women	35-64	Primary	Central Hungary	Other city	1357531
20770120	1	869	0	4	No	In 12 weeks	12	-12	Wait 1 hour	1	-1	No	No	Yes	Yes	30 000 Ft	94.3663	-94.3663	1						Women	35-64	Primary	Central Hungary	Other city	1357531
20770120	1	870	1	5	No	In 6 weeks	6	-6	Wait 2 hours	2	-2	Yes	No	No	No	15 000 Ft	47.1832	-47.1832	1						Women	35-64	Primary	Central Hungary	Other city	1357531
20770120	1	870	0	5	Yes	In 12 weeks	12	-12	Wait 4 hours	4	-4	No	Yes	Yes	Yes	5 000 Ft	15.7277	-15.7277	1						Women	35-64	Primary	Central Hungary	Other city	1357531
20774069	1	871	0	1	No	In 12 weeks	12	-12	Wait 2 hours	2	-2	No	Yes	No	Yes	5 000 Ft	15.7277	-15.7277	2					5	Women	18-34	Secondary	Eastern Hungary	Other city	1357531
20774069	1	871	1	1	Yes	Next day	0	0	Wait 4 hours	4	-4	Yes	No	Yes	No	0 Ft	0	0	2					5	Women	18-34	Secondary	Eastern Hungary	Other city	1357531
20774069	1	872	0	2	Yes	In 2 weeks	2	-2	Wait 1 hour	1	-1	Yes	Yes	No	Yes	0 Ft	0	0	2					5	Women	18-34	Secondary	Eastern Hungary	Other city	1357531
20774069	1	872	1	2	No	In 6 weeks	6	-6	Wait 2 hours	2	-2	No	No	Yes	No	30 000 Ft	94.3663	-94.3663	2					5	Women	18-34	Secondary	Eastern Hungary	Other city	1357531
20774069	1	873	1	3	Yes	In 2 weeks	2	-2	Wait 4 hours	4	-4	Yes	Yes	Yes	No	15 000 Ft	47.1832	-47.1832	2					5	Women	18-34	Secondary	Eastern Hungary	Other city	1357531
20774069	1	873	0	3	No	Next day	0	0	No waiting	0	0	No	No	No	Yes	0 Ft	0	0	2					5	Women	18-34	Secondary	Eastern Hungary	Other city	1357531
20774069	1	874	1	4	Yes	Next day	0	0	No waiting	0	0	Yes	Yes	No	No	5 000 Ft	15.7277	-15.7277	2					5	Women	18-34	Secondary	Eastern Hungary	Other city	1357531
20774069	1	874	0	4	No	In 12 weeks	12	-12	Wait 1 hour	1	-1	No	No	Yes	Yes	30 000 Ft	94.3663	-94.3663	2					5	Women	18-34	Secondary	Eastern Hungary	Other city	1357531
20774069	1	875	0	5	No	In 12 weeks	12	-12	Wait 4 hours	4	-4	No	Yes	Yes	Yes	5 000 Ft	15.7277	-15.7277	2					5	Women	18-34	Secondary	Eastern Hungary	Other city	1357531
20774069	1	875	1	5	Yes	In 6 weeks	6	-6	Wait 2 hours	2	-2	Yes	No	No	No	15 000 Ft	47.1832	-47.1832	2					5	Women	18-34	Secondary	Eastern Hungary	Other city	1357531
20774435	1	876	1	1	Yes	Next day	0	0	Wait 4 hours	4	-4	Yes	No	Yes	No	0 Ft	0	0	1						Men	18-34	Primary	Western Hungary	Other city	1357531
20774435	1	876	0	1	No	In 12 weeks	12	-12	Wait 2 hours	2	-2	No	Yes	No	Yes	5 000 Ft	15.7277	-15.7277	1						Men	18-34	Primary	Western Hungary	Other city	1357531
20774435	1	877	1	2	No	In 6 weeks	6	-6	Wait 2 hours	2	-2	No	No	Yes	No	30 000 Ft	94.3663	-94.3663	1						Men	18-34	Primary	Western Hungary	Other city	1357531
20774435	1	877	0	2	Yes	In 2 weeks	2	-2	Wait 1 hour	1	-1	Yes	Yes	No	Yes	0 Ft	0	0	1						Men	18-34	Primary	Western Hungary	Other city	1357531
20774435	1	878	0	3	Yes	Next day	0	0	No waiting	0	0	No	No	No	Yes	0 Ft	0	0	1						Men	18-34	Primary	Western Hungary	Other city	1357531
20774435	1	878	1	3	No	In 2 weeks	2	-2	Wait 4 hours	4	-4	Yes	Yes	Yes	No	15 000 Ft	47.1832	-47.1832	1						Men	18-34	Primary	Western Hungary	Other city	1357531
20774435	1	879	1	4	Yes	Next day	0	0	No waiting	0	0	Yes	Yes	No	No	5 000 Ft	15.7277	-15.7277	1						Men	18-34	Primary	Western Hungary	Other city	1357531
20774435	1	879	0	4	No	In 12 weeks	12	-12	Wait 1 hour	1	-1	No	No	Yes	Yes	30 000 Ft	94.3663	-94.3663	1						Men	18-34	Primary	Western Hungary	Other city	1357531
20774435	1	880	1	5	No	In 6 weeks	6	-6	Wait 2 hours	2	-2	Yes	No	No	No	15 000 Ft	47.1832	-47.1832	1						Men	18-34	Primary	Western Hungary	Other city	1357531
20774435	1	880	0	5	Yes	In 12 weeks	12	-12	Wait 4 hours	4	-4	No	Yes	Yes	Yes	5 000 Ft	15.7277	-15.7277	1						Men	18-34	Primary	Western Hungary	Other city	1357531
20774580	1	881	1	1	Yes	Next day	0	0	Wait 4 hours	4	-4	Yes	No	Yes	No	0 Ft	0	0	5			3			Women	18-34	Secondary	Eastern Hungary	Other city	1357531
20774580	1	881	0	1	No	In 12 weeks	12	-12	Wait 2 hours	2	-2	No	Yes	No	Yes	5 000 Ft	15.7277	-15.7277	5			3			Women	18-34	Secondary	Eastern Hungary	Other city	1357531
20774580	1	882	1	2	No	In 6 weeks	6	-6	Wait 2 hours	2	-2	No	No	Yes	No	30 000 Ft	94.3663	-94.3663	5			3			Women	18-34	Secondary	Eastern Hungary	Other city	1357531
20774580	1	882	0	2	Yes	In 2 weeks	2	-2	Wait 1 hour	1	-1	Yes	Yes	No	Yes	0 Ft	0	0	5			3			Women	18-34	Secondary	Eastern Hungary	Other city	1357531
20774580	1	883	0	3	No	Next day	0	0	No waiting	0	0	No	No	No	Yes	0 Ft	0	0	5			3			Women	18-34	Secondary	Eastern Hungary	Other city	1357531
20774580	1	883	1	3	Yes	In 2 weeks	2	-2	Wait 4 hours	4	-4	Yes	Yes	Yes	No	15 000 Ft	47.1832	-47.1832	5			3			Women	18-34	Secondary	Eastern Hungary	Other city	1357531
20774580	1	884	0	4	No	In 12 weeks	12	-12	Wait 1 hour	1	-1	No	No	Yes	Yes	30 000 Ft	94.3663	-94.3663	5			3			Women	18-34	Secondary	Eastern Hungary	Other city	1357531
20774580	1	884	1	4	Yes	Next day	0	0	No waiting	0	0	Yes	Yes	No	No	5 000 Ft	15.7277	-15.7277	5			3			Women	18-34	Secondary	Eastern Hungary	Other city	1357531
20774580	1	885	0	5	Yes	In 12 weeks	12	-12	Wait 4 hours	4	-4	No	Yes	Yes	Yes	5 000 Ft	15.7277	-15.7277	5			3			Women	18-34	Secondary	Eastern Hungary	Other city	1357531
20774580	1	885	1	5	No	In 6 weeks	6	-6	Wait 2 hours	2	-2	Yes	No	No	No	15 000 Ft	47.1832	-47.1832	5			3			Women	18-34	Secondary	Eastern Hungary	Other city	1357531
20775187	1	886	1	1	Yes	Next day	0	0	Wait 4 hours	4	-4	Yes	No	Yes	No	0 Ft	0	0	1						Women	18-34	Primary	Western Hungary	Village	1357531
20775187	1	886	0	1	No	In 12 weeks	12	-12	Wait 2 hours	2	-2	No	Yes	No	Yes	5 000 Ft	15.7277	-15.7277	1						Women	18-34	Primary	Western Hungary	Village	1357531
20775187	1	887	1	2	No	In 6 weeks	6	-6	Wait 2 hours	2	-2	No	No	Yes	No	30 000 Ft	94.3663	-94.3663	1						Women	18-34	Primary	Western Hungary	Village	1357531
20775187	1	887	0	2	Yes	In 2 weeks	2	-2	Wait 1 hour	1	-1	Yes	Yes	No	Yes	0 Ft	0	0	1						Women	18-34	Primary	Western Hungary	Village	1357531
20775187	1	888	1	3	Yes	In 2 weeks	2	-2	Wait 4 hours	4	-4	Yes	Yes	Yes	No	15 000 Ft	47.1832	-47.1832	1						Women	18-34	Primary	Western Hungary	Village	1357531
20775187	1	888	0	3	No	Next day	0	0	No waiting	0	0	No	No	No	Yes	0 Ft	0	0	1						Women	18-34	Primary	Western Hungary	Village	1357531
20775187	1	889	0	4	Yes	In 12 weeks	12	-12	Wait 1 hour	1	-1	No	No	Yes	Yes	30 000 Ft	94.3663	-94.3663	1						Women	18-34	Primary	Western Hungary	Village	1357531
20775187	1	889	1	4	No	Next day	0	0	No waiting	0	0	Yes	Yes	No	No	5 000 Ft	15.7277	-15.7277	1						Women	18-34	Primary	Western Hungary	Village	1357531
20775187	1	890	0	5	Yes	In 12 weeks	12	-12	Wait 4 hours	4	-4	No	Yes	Yes	Yes	5 000 Ft	15.7277	-15.7277	1						Women	18-34	Primary	Western Hungary	Village	1357531
20775187	1	890	1	5	No	In 6 weeks	6	-6	Wait 2 hours	2	-2	Yes	No	No	No	15 000 Ft	47.1832	-47.1832	1						Women	18-34	Primary	Western Hungary	Village	1357531
20777428	1	891	1	1	No	Next day	0	0	Wait 4 hours	4	-4	Yes	No	Yes	No	0 Ft	0	0	7			3			Women	18-34	Secondary	Western Hungary	Village	1357531
20777428	1	891	0	1	Yes	In 12 weeks	12	-12	Wait 2 hours	2	-2	No	Yes	No	Yes	5 000 Ft	15.7277	-15.7277	7			3			Women	18-34	Secondary	Western Hungary	Village	1357531
20777428	1	892	0	2	Yes	In 2 weeks	2	-2	Wait 1 hour	1	-1	Yes	Yes	No	Yes	0 Ft	0	0	7			3			Women	18-34	Secondary	Western Hungary	Village	1357531
20777428	1	892	1	2	No	In 6 weeks	6	-6	Wait 2 hours	2	-2	No	No	Yes	No	30 000 Ft	94.3663	-94.3663	7			3			Women	18-34	Secondary	Western Hungary	Village	1357531
20777428	1	893	0	3	No	Next day	0	0	No waiting	0	0	No	No	No	Yes	0 Ft	0	0	7			3			Women	18-34	Secondary	Western Hungary	Village	1357531
20777428	1	893	1	3	Yes	In 2 weeks	2	-2	Wait 4 hours	4	-4	Yes	Yes	Yes	No	15 000 Ft	47.1832	-47.1832	7			3			Women	18-34	Secondary	Western Hungary	Village	1357531
20777428	1	894	1	4	Yes	Next day	0	0	No waiting	0	0	Yes	Yes	No	No	5 000 Ft	15.7277	-15.7277	7			3			Women	18-34	Secondary	Western Hungary	Village	1357531
20777428	1	894	0	4	No	In 12 weeks	12	-12	Wait 1 hour	1	-1	No	No	Yes	Yes	30 000 Ft	94.3663	-94.3663	7			3			Women	18-34	Secondary	Western Hungary	Village	1357531
20777428	1	895	1	5	No	In 6 weeks	6	-6	Wait 2 hours	2	-2	Yes	No	No	No	15 000 Ft	47.1832	-47.1832	7			3			Women	18-34	Secondary	Western Hungary	Village	1357531
20777428	1	895	0	5	Yes	In 12 weeks	12	-12	Wait 4 hours	4	-4	No	Yes	Yes	Yes	5 000 Ft	15.7277	-15.7277	7			3			Women	18-34	Secondary	Western Hungary	Village	1357531
20777924	1	896	1	1	Yes	Next day	0	0	Wait 4 hours	4	-4	Yes	No	Yes	No	0 Ft	0	0	4	1		3			Men	18-34	Primary	Eastern Hungary	Village	1357531
20777924	1	896	0	1	No	In 12 weeks	12	-12	Wait 2 hours	2	-2	No	Yes	No	Yes	5 000 Ft	15.7277	-15.7277	4	1		3			Men	18-34	Primary	Eastern Hungary	Village	1357531
20777924	1	897	0	2	Yes	In 2 weeks	2	-2	Wait 1 hour	1	-1	Yes	Yes	No	Yes	0 Ft	0	0	4	1		3			Men	18-34	Primary	Eastern Hungary	Village	1357531
20777924	1	897	1	2	No	In 6 weeks	6	-6	Wait 2 hours	2	-2	No	No	Yes	No	30 000 Ft	94.3663	-94.3663	4	1		3			Men	18-34	Primary	Eastern Hungary	Village	1357531
20777924	1	898	0	3	No	Next day	0	0	No waiting	0	0	No	No	No	Yes	0 Ft	0	0	4	1		3			Men	18-34	Primary	Eastern Hungary	Village	1357531
20777924	1	898	1	3	Yes	In 2 weeks	2	-2	Wait 4 hours	4	-4	Yes	Yes	Yes	No	15 000 Ft	47.1832	-47.1832	4	1		3			Men	18-34	Primary	Eastern Hungary	Village	1357531
20777924	1	899	1	4	No	Next day	0	0	No waiting	0	0	Yes	Yes	No	No	5 000 Ft	15.7277	-15.7277	4	1		3			Men	18-34	Primary	Eastern Hungary	Village	1357531
20777924	1	899	0	4	Yes	In 12 weeks	12	-12	Wait 1 hour	1	-1	No	No	Yes	Yes	30 000 Ft	94.3663	-94.3663	4	1		3			Men	18-34	Primary	Eastern Hungary	Village	1357531
20777924	1	900	1	5	Yes	In 6 weeks	6	-6	Wait 2 hours	2	-2	Yes	No	No	No	15 000 Ft	47.1832	-47.1832	4	1		3			Men	18-34	Primary	Eastern Hungary	Village	1357531
20777924	1	900	0	5	No	In 12 weeks	12	-12	Wait 4 hours	4	-4	No	Yes	Yes	Yes	5 000 Ft	15.7277	-15.7277	4	1		3			Men	18-34	Primary	Eastern Hungary	Village	1357531
20778367	1	901	1	1	Yes	Next day	0	0	Wait 4 hours	4	-4	Yes	No	Yes	No	0 Ft	0	0	2		2				Men	35-64	Secondary	Eastern Hungary	Village	1357531
20778367	1	901	0	1	No	In 12 weeks	12	-12	Wait 2 hours	2	-2	No	Yes	No	Yes	5 000 Ft	15.7277	-15.7277	2		2				Men	35-64	Secondary	Eastern Hungary	Village	1357531
20778367	1	902	0	2	Yes	In 2 weeks	2	-2	Wait 1 hour	1	-1	Yes	Yes	No	Yes	0 Ft	0	0	2		2				Men	35-64	Secondary	Eastern Hungary	Village	1357531
20778367	1	902	1	2	No	In 6 weeks	6	-6	Wait 2 hours	2	-2	No	No	Yes	No	30 000 Ft	94.3663	-94.3663	2		2				Men	35-64	Secondary	Eastern Hungary	Village	1357531
20778367	1	903	0	3	Yes	Next day	0	0	No waiting	0	0	No	No	No	Yes	0 Ft	0	0	2		2				Men	35-64	Secondary	Eastern Hungary	Village	1357531
20778367	1	903	1	3	No	In 2 weeks	2	-2	Wait 4 hours	4	-4	Yes	Yes	Yes	No	15 000 Ft	47.1832	-47.1832	2		2				Men	35-64	Secondary	Eastern Hungary	Village	1357531
20778367	1	904	1	4	Yes	Next day	0	0	No waiting	0	0	Yes	Yes	No	No	5 000 Ft	15.7277	-15.7277	2		2				Men	35-64	Secondary	Eastern Hungary	Village	1357531
20778367	1	904	0	4	No	In 12 weeks	12	-12	Wait 1 hour	1	-1	No	No	Yes	Yes	30 000 Ft	94.3663	-94.3663	2		2				Men	35-64	Secondary	Eastern Hungary	Village	1357531
20778367	1	905	1	5	Yes	In 6 weeks	6	-6	Wait 2 hours	2	-2	Yes	No	No	No	15 000 Ft	47.1832	-47.1832	2		2				Men	35-64	Secondary	Eastern Hungary	Village	1357531
20778367	1	905	0	5	No	In 12 weeks	12	-12	Wait 4 hours	4	-4	No	Yes	Yes	Yes	5 000 Ft	15.7277	-15.7277	2		2				Men	35-64	Secondary	Eastern Hungary	Village	1357531
20779702	1	906	0	1	No	In 12 weeks	12	-12	Wait 2 hours	2	-2	No	Yes	No	Yes	5 000 Ft	15.7277	-15.7277	6	1					Women	35-64	Primary	Western Hungary	Village	1357531
20779702	1	906	1	1	Yes	Next day	0	0	Wait 4 hours	4	-4	Yes	No	Yes	No	0 Ft	0	0	6	1					Women	35-64	Primary	Western Hungary	Village	1357531
20779702	1	907	0	2	Yes	In 2 weeks	2	-2	Wait 1 hour	1	-1	Yes	Yes	No	Yes	0 Ft	0	0	6	1					Women	35-64	Primary	Western Hungary	Village	1357531
20779702	1	907	1	2	No	In 6 weeks	6	-6	Wait 2 hours	2	-2	No	No	Yes	No	30 000 Ft	94.3663	-94.3663	6	1					Women	35-64	Primary	Western Hungary	Village	1357531
20779702	1	908	0	3	No	Next day	0	0	No waiting	0	0	No	No	No	Yes	0 Ft	0	0	6	1					Women	35-64	Primary	Western Hungary	Village	1357531
20779702	1	908	1	3	Yes	In 2 weeks	2	-2	Wait 4 hours	4	-4	Yes	Yes	Yes	No	15 000 Ft	47.1832	-47.1832	6	1					Women	35-64	Primary	Western Hungary	Village	1357531
20779702	1	909	1	4	Yes	Next day	0	0	No waiting	0	0	Yes	Yes	No	No	5 000 Ft	15.7277	-15.7277	6	1					Women	35-64	Primary	Western Hungary	Village	1357531
20779702	1	909	0	4	No	In 12 weeks	12	-12	Wait 1 hour	1	-1	No	No	Yes	Yes	30 000 Ft	94.3663	-94.3663	6	1					Women	35-64	Primary	Western Hungary	Village	1357531
20779702	1	910	0	5	No	In 12 weeks	12	-12	Wait 4 hours	4	-4	No	Yes	Yes	Yes	5 000 Ft	15.7277	-15.7277	6	1					Women	35-64	Primary	Western Hungary	Village	1357531
20779702	1	910	1	5	Yes	In 6 weeks	6	-6	Wait 2 hours	2	-2	Yes	No	No	No	15 000 Ft	47.1832	-47.1832	6	1					Women	35-64	Primary	Western Hungary	Village	1357531
20780030	1	911	0	1	No	In 12 weeks	12	-12	Wait 2 hours	2	-2	No	Yes	No	Yes	5 000 Ft	15.7277	-15.7277	4			3			Women	35-64	Primary	Eastern Hungary	Other city	1357531
20780030	1	911	1	1	Yes	Next day	0	0	Wait 4 hours	4	-4	Yes	No	Yes	No	0 Ft	0	0	4			3			Women	35-64	Primary	Eastern Hungary	Other city	1357531
20780030	1	912	1	2	No	In 6 weeks	6	-6	Wait 2 hours	2	-2	No	No	Yes	No	30 000 Ft	94.3663	-94.3663	4			3			Women	35-64	Primary	Eastern Hungary	Other city	1357531
20780030	1	912	0	2	Yes	In 2 weeks	2	-2	Wait 1 hour	1	-1	Yes	Yes	No	Yes	0 Ft	0	0	4			3			Women	35-64	Primary	Eastern Hungary	Other city	1357531
20780030	1	913	1	3	No	In 2 weeks	2	-2	Wait 4 hours	4	-4	Yes	Yes	Yes	No	15 000 Ft	47.1832	-47.1832	4			3			Women	35-64	Primary	Eastern Hungary	Other city	1357531
20780030	1	913	0	3	Yes	Next day	0	0	No waiting	0	0	No	No	No	Yes	0 Ft	0	0	4			3			Women	35-64	Primary	Eastern Hungary	Other city	1357531
20780030	1	914	0	4	No	In 12 weeks	12	-12	Wait 1 hour	1	-1	No	No	Yes	Yes	30 000 Ft	94.3663	-94.3663	4			3			Women	35-64	Primary	Eastern Hungary	Other city	1357531
20780030	1	914	1	4	Yes	Next day	0	0	No waiting	0	0	Yes	Yes	No	No	5 000 Ft	15.7277	-15.7277	4			3			Women	35-64	Primary	Eastern Hungary	Other city	1357531
20780030	1	915	0	5	Yes	In 12 weeks	12	-12	Wait 4 hours	4	-4	No	Yes	Yes	Yes	5 000 Ft	15.7277	-15.7277	4			3			Women	35-64	Primary	Eastern Hungary	Other city	1357531
20780030	1	915	1	5	No	In 6 weeks	6	-6	Wait 2 hours	2	-2	Yes	No	No	No	15 000 Ft	47.1832	-47.1832	4			3			Women	35-64	Primary	Eastern Hungary	Other city	1357531
20780861	1	916	1	1	Yes	Next day	0	0	Wait 4 hours	4	-4	Yes	No	Yes	No	0 Ft	0	0	4				4		Women	35-64	Secondary	Central Hungary	Other city	1357531
20780861	1	916	0	1	No	In 12 weeks	12	-12	Wait 2 hours	2	-2	No	Yes	No	Yes	5 000 Ft	15.7277	-15.7277	4				4		Women	35-64	Secondary	Central Hungary	Other city	1357531
20780861	1	917	0	2	Yes	In 2 weeks	2	-2	Wait 1 hour	1	-1	Yes	Yes	No	Yes	0 Ft	0	0	4				4		Women	35-64	Secondary	Central Hungary	Other city	1357531
20780861	1	917	1	2	No	In 6 weeks	6	-6	Wait 2 hours	2	-2	No	No	Yes	No	30 000 Ft	94.3663	-94.3663	4				4		Women	35-64	Secondary	Central Hungary	Other city	1357531
20780861	1	918	1	3	No	In 2 weeks	2	-2	Wait 4 hours	4	-4	Yes	Yes	Yes	No	15 000 Ft	47.1832	-47.1832	4				4		Women	35-64	Secondary	Central Hungary	Other city	1357531
20780861	1	918	0	3	Yes	Next day	0	0	No waiting	0	0	No	No	No	Yes	0 Ft	0	0	4				4		Women	35-64	Secondary	Central Hungary	Other city	1357531
20780861	1	919	0	4	Yes	In 12 weeks	12	-12	Wait 1 hour	1	-1	No	No	Yes	Yes	30 000 Ft	94.3663	-94.3663	4				4		Women	35-64	Secondary	Central Hungary	Other city	1357531
20780861	1	919	1	4	No	Next day	0	0	No waiting	0	0	Yes	Yes	No	No	5 000 Ft	15.7277	-15.7277	4				4		Women	35-64	Secondary	Central Hungary	Other city	1357531
20780861	1	920	1	5	No	In 6 weeks	6	-6	Wait 2 hours	2	-2	Yes	No	No	No	15 000 Ft	47.1832	-47.1832	4				4		Women	35-64	Secondary	Central Hungary	Other city	1357531
20780861	1	920	0	5	Yes	In 12 weeks	12	-12	Wait 4 hours	4	-4	No	Yes	Yes	Yes	5 000 Ft	15.7277	-15.7277	4				4		Women	35-64	Secondary	Central Hungary	Other city	1357531
20782183	1	921	1	1	Yes	Next day	0	0	Wait 4 hours	4	-4	Yes	No	Yes	No	0 Ft	0	0	4			3			Women	35-64	Secondary	Central Hungary	Budapest	1357531
20782183	1	921	0	1	No	In 12 weeks	12	-12	Wait 2 hours	2	-2	No	Yes	No	Yes	5 000 Ft	15.7277	-15.7277	4			3			Women	35-64	Secondary	Central Hungary	Budapest	1357531
20782183	1	922	1	2	No	In 6 weeks	6	-6	Wait 2 hours	2	-2	No	No	Yes	No	30 000 Ft	94.3663	-94.3663	4			3			Women	35-64	Secondary	Central Hungary	Budapest	1357531
20782183	1	922	0	2	Yes	In 2 weeks	2	-2	Wait 1 hour	1	-1	Yes	Yes	No	Yes	0 Ft	0	0	4			3			Women	35-64	Secondary	Central Hungary	Budapest	1357531
20782183	1	923	0	3	No	Next day	0	0	No waiting	0	0	No	No	No	Yes	0 Ft	0	0	4			3			Women	35-64	Secondary	Central Hungary	Budapest	1357531
20782183	1	923	1	3	Yes	In 2 weeks	2	-2	Wait 4 hours	4	-4	Yes	Yes	Yes	No	15 000 Ft	47.1832	-47.1832	4			3			Women	35-64	Secondary	Central Hungary	Budapest	1357531
20782183	1	924	0	4	No	In 12 weeks	12	-12	Wait 1 hour	1	-1	No	No	Yes	Yes	30 000 Ft	94.3663	-94.3663	4			3			Women	35-64	Secondary	Central Hungary	Budapest	1357531
20782183	1	924	1	4	Yes	Next day	0	0	No waiting	0	0	Yes	Yes	No	No	5 000 Ft	15.7277	-15.7277	4			3			Women	35-64	Secondary	Central Hungary	Budapest	1357531
20782183	1	925	1	5	No	In 6 weeks	6	-6	Wait 2 hours	2	-2	Yes	No	No	No	15 000 Ft	47.1832	-47.1832	4			3			Women	35-64	Secondary	Central Hungary	Budapest	1357531
20782183	1	925	0	5	Yes	In 12 weeks	12	-12	Wait 4 hours	4	-4	No	Yes	Yes	Yes	5 000 Ft	15.7277	-15.7277	4			3			Women	35-64	Secondary	Central Hungary	Budapest	1357531
20782594	1	926	0	1	Yes	In 12 weeks	12	-12	Wait 2 hours	2	-2	No	Yes	No	Yes	5 000 Ft	15.7277	-15.7277	7	1	2			5	Men	18-34	Secondary	Western Hungary	Village	1357531
20782594	1	926	1	1	No	Next day	0	0	Wait 4 hours	4	-4	Yes	No	Yes	No	0 Ft	0	0	7	1	2			5	Men	18-34	Secondary	Western Hungary	Village	1357531
20782594	1	927	0	2	Yes	In 2 weeks	2	-2	Wait 1 hour	1	-1	Yes	Yes	No	Yes	0 Ft	0	0	7	1	2			5	Men	18-34	Secondary	Western Hungary	Village	1357531
20782594	1	927	1	2	No	In 6 weeks	6	-6	Wait 2 hours	2	-2	No	No	Yes	No	30 000 Ft	94.3663	-94.3663	7	1	2			5	Men	18-34	Secondary	Western Hungary	Village	1357531
20782594	1	928	0	3	No	Next day	0	0	No waiting	0	0	No	No	No	Yes	0 Ft	0	0	7	1	2			5	Men	18-34	Secondary	Western Hungary	Village	1357531
20782594	1	928	1	3	Yes	In 2 weeks	2	-2	Wait 4 hours	4	-4	Yes	Yes	Yes	No	15 000 Ft	47.1832	-47.1832	7	1	2			5	Men	18-34	Secondary	Western Hungary	Village	1357531
20782594	1	929	1	4	Yes	Next day	0	0	No waiting	0	0	Yes	Yes	No	No	5 000 Ft	15.7277	-15.7277	7	1	2			5	Men	18-34	Secondary	Western Hungary	Village	1357531
20782594	1	929	0	4	No	In 12 weeks	12	-12	Wait 1 hour	1	-1	No	No	Yes	Yes	30 000 Ft	94.3663	-94.3663	7	1	2			5	Men	18-34	Secondary	Western Hungary	Village	1357531
20782594	1	930	1	5	No	In 6 weeks	6	-6	Wait 2 hours	2	-2	Yes	No	No	No	15 000 Ft	47.1832	-47.1832	7	1	2			5	Men	18-34	Secondary	Western Hungary	Village	1357531
20782594	1	930	0	5	Yes	In 12 weeks	12	-12	Wait 4 hours	4	-4	No	Yes	Yes	Yes	5 000 Ft	15.7277	-15.7277	7	1	2			5	Men	18-34	Secondary	Western Hungary	Village	1357531
20782920	1	931	0	1	No	In 12 weeks	12	-12	Wait 2 hours	2	-2	No	Yes	No	Yes	5 000 Ft	15.7277	-15.7277	4		2				Men	35-64	Secondary	Central Hungary	Other city	1357531
20782920	1	931	1	1	Yes	Next day	0	0	Wait 4 hours	4	-4	Yes	No	Yes	No	0 Ft	0	0	4		2				Men	35-64	Secondary	Central Hungary	Other city	1357531
20782920	1	932	1	2	No	In 6 weeks	6	-6	Wait 2 hours	2	-2	No	No	Yes	No	30 000 Ft	94.3663	-94.3663	4		2				Men	35-64	Secondary	Central Hungary	Other city	1357531
20782920	1	932	0	2	Yes	In 2 weeks	2	-2	Wait 1 hour	1	-1	Yes	Yes	No	Yes	0 Ft	0	0	4		2				Men	35-64	Secondary	Central Hungary	Other city	1357531
20782920	1	933	1	3	No	In 2 weeks	2	-2	Wait 4 hours	4	-4	Yes	Yes	Yes	No	15 000 Ft	47.1832	-47.1832	4		2				Men	35-64	Secondary	Central Hungary	Other city	1357531
20782920	1	933	0	3	Yes	Next day	0	0	No waiting	0	0	No	No	No	Yes	0 Ft	0	0	4		2				Men	35-64	Secondary	Central Hungary	Other city	1357531
20782920	1	934	0	4	No	In 12 weeks	12	-12	Wait 1 hour	1	-1	No	No	Yes	Yes	30 000 Ft	94.3663	-94.3663	4		2				Men	35-64	Secondary	Central Hungary	Other city	1357531
20782920	1	934	1	4	Yes	Next day	0	0	No waiting	0	0	Yes	Yes	No	No	5 000 Ft	15.7277	-15.7277	4		2				Men	35-64	Secondary	Central Hungary	Other city	1357531
20782920	1	935	1	5	Yes	In 6 weeks	6	-6	Wait 2 hours	2	-2	Yes	No	No	No	15 000 Ft	47.1832	-47.1832	4		2				Men	35-64	Secondary	Central Hungary	Other city	1357531
20782920	1	935	0	5	No	In 12 weeks	12	-12	Wait 4 hours	4	-4	No	Yes	Yes	Yes	5 000 Ft	15.7277	-15.7277	4		2				Men	35-64	Secondary	Central Hungary	Other city	1357531
20783762	1	936	0	1	Yes	In 12 weeks	12	-12	Wait 2 hours	2	-2	No	Yes	No	Yes	5 000 Ft	15.7277	-15.7277	4				4		Men	35-64	Secondary	Eastern Hungary	Other city	1357531
20783762	1	936	1	1	No	Next day	0	0	Wait 4 hours	4	-4	Yes	No	Yes	No	0 Ft	0	0	4				4		Men	35-64	Secondary	Eastern Hungary	Other city	1357531
20783762	1	937	0	2	Yes	In 2 weeks	2	-2	Wait 1 hour	1	-1	Yes	Yes	No	Yes	0 Ft	0	0	4				4		Men	35-64	Secondary	Eastern Hungary	Other city	1357531
20783762	1	937	1	2	No	In 6 weeks	6	-6	Wait 2 hours	2	-2	No	No	Yes	No	30 000 Ft	94.3663	-94.3663	4				4		Men	35-64	Secondary	Eastern Hungary	Other city	1357531
20783762	1	938	1	3	Yes	In 2 weeks	2	-2	Wait 4 hours	4	-4	Yes	Yes	Yes	No	15 000 Ft	47.1832	-47.1832	4				4		Men	35-64	Secondary	Eastern Hungary	Other city	1357531
20783762	1	938	0	3	No	Next day	0	0	No waiting	0	0	No	No	No	Yes	0 Ft	0	0	4				4		Men	35-64	Secondary	Eastern Hungary	Other city	1357531
20783762	1	939	0	4	No	In 12 weeks	12	-12	Wait 1 hour	1	-1	No	No	Yes	Yes	30 000 Ft	94.3663	-94.3663	4				4		Men	35-64	Secondary	Eastern Hungary	Other city	1357531
20783762	1	939	1	4	Yes	Next day	0	0	No waiting	0	0	Yes	Yes	No	No	5 000 Ft	15.7277	-15.7277	4				4		Men	35-64	Secondary	Eastern Hungary	Other city	1357531
20783762	1	940	0	5	Yes	In 12 weeks	12	-12	Wait 4 hours	4	-4	No	Yes	Yes	Yes	5 000 Ft	15.7277	-15.7277	4				4		Men	35-64	Secondary	Eastern Hungary	Other city	1357531
20783762	1	940	1	5	No	In 6 weeks	6	-6	Wait 2 hours	2	-2	Yes	No	No	No	15 000 Ft	47.1832	-47.1832	4				4		Men	35-64	Secondary	Eastern Hungary	Other city	1357531
20784989	1	941	1	1	Yes	Next day	0	0	Wait 4 hours	4	-4	Yes	No	Yes	No	0 Ft	0	0	5	1					Women	65+	Primary	Western Hungary	Other city	1357531
20784989	1	941	0	1	No	In 12 weeks	12	-12	Wait 2 hours	2	-2	No	Yes	No	Yes	5 000 Ft	15.7277	-15.7277	5	1					Women	65+	Primary	Western Hungary	Other city	1357531
20784989	1	942	1	2	No	In 6 weeks	6	-6	Wait 2 hours	2	-2	No	No	Yes	No	30 000 Ft	94.3663	-94.3663	5	1					Women	65+	Primary	Western Hungary	Other city	1357531
20784989	1	942	0	2	Yes	In 2 weeks	2	-2	Wait 1 hour	1	-1	Yes	Yes	No	Yes	0 Ft	0	0	5	1					Women	65+	Primary	Western Hungary	Other city	1357531
20784989	1	943	0	3	Yes	Next day	0	0	No waiting	0	0	No	No	No	Yes	0 Ft	0	0	5	1					Women	65+	Primary	Western Hungary	Other city	1357531
20784989	1	943	1	3	No	In 2 weeks	2	-2	Wait 4 hours	4	-4	Yes	Yes	Yes	No	15 000 Ft	47.1832	-47.1832	5	1					Women	65+	Primary	Western Hungary	Other city	1357531
20784989	1	944	1	4	Yes	Next day	0	0	No waiting	0	0	Yes	Yes	No	No	5 000 Ft	15.7277	-15.7277	5	1					Women	65+	Primary	Western Hungary	Other city	1357531
20784989	1	944	0	4	No	In 12 weeks	12	-12	Wait 1 hour	1	-1	No	No	Yes	Yes	30 000 Ft	94.3663	-94.3663	5	1					Women	65+	Primary	Western Hungary	Other city	1357531
20784989	1	945	1	5	Yes	In 6 weeks	6	-6	Wait 2 hours	2	-2	Yes	No	No	No	15 000 Ft	47.1832	-47.1832	5	1					Women	65+	Primary	Western Hungary	Other city	1357531
20784989	1	945	0	5	No	In 12 weeks	12	-12	Wait 4 hours	4	-4	No	Yes	Yes	Yes	5 000 Ft	15.7277	-15.7277	5	1					Women	65+	Primary	Western Hungary	Other city	1357531
20785080	1	946	1	1	No	Next day	0	0	Wait 4 hours	4	-4	Yes	No	Yes	No	0 Ft	0	0	2			3			Women	35-64	Primary	Central Hungary	Village	1357531
20785080	1	946	0	1	Yes	In 12 weeks	12	-12	Wait 2 hours	2	-2	No	Yes	No	Yes	5 000 Ft	15.7277	-15.7277	2			3			Women	35-64	Primary	Central Hungary	Village	1357531
20785080	1	947	1	2	No	In 6 weeks	6	-6	Wait 2 hours	2	-2	No	No	Yes	No	30 000 Ft	94.3663	-94.3663	2			3			Women	35-64	Primary	Central Hungary	Village	1357531
20785080	1	947	0	2	Yes	In 2 weeks	2	-2	Wait 1 hour	1	-1	Yes	Yes	No	Yes	0 Ft	0	0	2			3			Women	35-64	Primary	Central Hungary	Village	1357531
20785080	1	948	1	3	No	In 2 weeks	2	-2	Wait 4 hours	4	-4	Yes	Yes	Yes	No	15 000 Ft	47.1832	-47.1832	2			3			Women	35-64	Primary	Central Hungary	Village	1357531
20785080	1	948	0	3	Yes	Next day	0	0	No waiting	0	0	No	No	No	Yes	0 Ft	0	0	2			3			Women	35-64	Primary	Central Hungary	Village	1357531
20785080	1	949	1	4	No	Next day	0	0	No waiting	0	0	Yes	Yes	No	No	5 000 Ft	15.7277	-15.7277	2			3			Women	35-64	Primary	Central Hungary	Village	1357531
20785080	1	949	0	4	Yes	In 12 weeks	12	-12	Wait 1 hour	1	-1	No	No	Yes	Yes	30 000 Ft	94.3663	-94.3663	2			3			Women	35-64	Primary	Central Hungary	Village	1357531
20785080	1	950	1	5	No	In 6 weeks	6	-6	Wait 2 hours	2	-2	Yes	No	No	No	15 000 Ft	47.1832	-47.1832	2			3			Women	35-64	Primary	Central Hungary	Village	1357531
20785080	1	950	0	5	Yes	In 12 weeks	12	-12	Wait 4 hours	4	-4	No	Yes	Yes	Yes	5 000 Ft	15.7277	-15.7277	2			3			Women	35-64	Primary	Central Hungary	Village	1357531
20786230	1	951	1	1	Yes	Next day	0	0	Wait 4 hours	4	-4	Yes	No	Yes	No	0 Ft	0	0	4			3			Women	18-34	Secondary	Eastern Hungary	Village	1357531
20786230	1	951	0	1	No	In 12 weeks	12	-12	Wait 2 hours	2	-2	No	Yes	No	Yes	5 000 Ft	15.7277	-15.7277	4			3			Women	18-34	Secondary	Eastern Hungary	Village	1357531
20786230	1	952	1	2	No	In 6 weeks	6	-6	Wait 2 hours	2	-2	No	No	Yes	No	30 000 Ft	94.3663	-94.3663	4			3			Women	18-34	Secondary	Eastern Hungary	Village	1357531
20786230	1	952	0	2	Yes	In 2 weeks	2	-2	Wait 1 hour	1	-1	Yes	Yes	No	Yes	0 Ft	0	0	4			3			Women	18-34	Secondary	Eastern Hungary	Village	1357531
20786230	1	953	1	3	Yes	In 2 weeks	2	-2	Wait 4 hours	4	-4	Yes	Yes	Yes	No	15 000 Ft	47.1832	-47.1832	4			3			Women	18-34	Secondary	Eastern Hungary	Village	1357531
20786230	1	953	0	3	No	Next day	0	0	No waiting	0	0	No	No	No	Yes	0 Ft	0	0	4			3			Women	18-34	Secondary	Eastern Hungary	Village	1357531
20786230	1	954	1	4	Yes	Next day	0	0	No waiting	0	0	Yes	Yes	No	No	5 000 Ft	15.7277	-15.7277	4			3			Women	18-34	Secondary	Eastern Hungary	Village	1357531
20786230	1	954	0	4	No	In 12 weeks	12	-12	Wait 1 hour	1	-1	No	No	Yes	Yes	30 000 Ft	94.3663	-94.3663	4			3			Women	18-34	Secondary	Eastern Hungary	Village	1357531
20786230	1	955	1	5	Yes	In 6 weeks	6	-6	Wait 2 hours	2	-2	Yes	No	No	No	15 000 Ft	47.1832	-47.1832	4			3			Women	18-34	Secondary	Eastern Hungary	Village	1357531
20786230	1	955	0	5	No	In 12 weeks	12	-12	Wait 4 hours	4	-4	No	Yes	Yes	Yes	5 000 Ft	15.7277	-15.7277	4			3			Women	18-34	Secondary	Eastern Hungary	Village	1357531
20786542	1	956	0	1	No	In 12 weeks	12	-12	Wait 2 hours	2	-2	No	Yes	No	Yes	5 000 Ft	15.7277	-15.7277	4			3			Women	18-34	Primary	Western Hungary	Other city	1357531
20786542	1	956	1	1	Yes	Next day	0	0	Wait 4 hours	4	-4	Yes	No	Yes	No	0 Ft	0	0	4			3			Women	18-34	Primary	Western Hungary	Other city	1357531
20786542	1	957	0	2	Yes	In 2 weeks	2	-2	Wait 1 hour	1	-1	Yes	Yes	No	Yes	0 Ft	0	0	4			3			Women	18-34	Primary	Western Hungary	Other city	1357531
20786542	1	957	1	2	No	In 6 weeks	6	-6	Wait 2 hours	2	-2	No	No	Yes	No	30 000 Ft	94.3663	-94.3663	4			3			Women	18-34	Primary	Western Hungary	Other city	1357531
20786542	1	958	1	3	No	In 2 weeks	2	-2	Wait 4 hours	4	-4	Yes	Yes	Yes	No	15 000 Ft	47.1832	-47.1832	4			3			Women	18-34	Primary	Western Hungary	Other city	1357531
20786542	1	958	0	3	Yes	Next day	0	0	No waiting	0	0	No	No	No	Yes	0 Ft	0	0	4			3			Women	18-34	Primary	Western Hungary	Other city	1357531
20786542	1	959	1	4	No	Next day	0	0	No waiting	0	0	Yes	Yes	No	No	5 000 Ft	15.7277	-15.7277	4			3			Women	18-34	Primary	Western Hungary	Other city	1357531
20786542	1	959	0	4	Yes	In 12 weeks	12	-12	Wait 1 hour	1	-1	No	No	Yes	Yes	30 000 Ft	94.3663	-94.3663	4			3			Women	18-34	Primary	Western Hungary	Other city	1357531
20786542	1	960	0	5	Yes	In 12 weeks	12	-12	Wait 4 hours	4	-4	No	Yes	Yes	Yes	5 000 Ft	15.7277	-15.7277	4			3			Women	18-34	Primary	Western Hungary	Other city	1357531
20786542	1	960	1	5	No	In 6 weeks	6	-6	Wait 2 hours	2	-2	Yes	No	No	No	15 000 Ft	47.1832	-47.1832	4			3			Women	18-34	Primary	Western Hungary	Other city	1357531
20786855	1	961	0	1	No	In 12 weeks	12	-12	Wait 2 hours	2	-2	No	Yes	No	Yes	5 000 Ft	15.7277	-15.7277	1						Women	35-64	Primary	Eastern Hungary	Village	1357531
20786855	1	961	1	1	Yes	Next day	0	0	Wait 4 hours	4	-4	Yes	No	Yes	No	0 Ft	0	0	1						Women	35-64	Primary	Eastern Hungary	Village	1357531
20786855	1	962	1	2	No	In 6 weeks	6	-6	Wait 2 hours	2	-2	No	No	Yes	No	30 000 Ft	94.3663	-94.3663	1						Women	35-64	Primary	Eastern Hungary	Village	1357531
20786855	1	962	0	2	Yes	In 2 weeks	2	-2	Wait 1 hour	1	-1	Yes	Yes	No	Yes	0 Ft	0	0	1						Women	35-64	Primary	Eastern Hungary	Village	1357531
20786855	1	963	0	3	Yes	Next day	0	0	No waiting	0	0	No	No	No	Yes	0 Ft	0	0	1						Women	35-64	Primary	Eastern Hungary	Village	1357531
20786855	1	963	1	3	No	In 2 weeks	2	-2	Wait 4 hours	4	-4	Yes	Yes	Yes	No	15 000 Ft	47.1832	-47.1832	1						Women	35-64	Primary	Eastern Hungary	Village	1357531
20786855	1	964	0	4	No	In 12 weeks	12	-12	Wait 1 hour	1	-1	No	No	Yes	Yes	30 000 Ft	94.3663	-94.3663	1						Women	35-64	Primary	Eastern Hungary	Village	1357531
20786855	1	964	1	4	Yes	Next day	0	0	No waiting	0	0	Yes	Yes	No	No	5 000 Ft	15.7277	-15.7277	1						Women	35-64	Primary	Eastern Hungary	Village	1357531
20786855	1	965	0	5	No	In 12 weeks	12	-12	Wait 4 hours	4	-4	No	Yes	Yes	Yes	5 000 Ft	15.7277	-15.7277	1						Women	35-64	Primary	Eastern Hungary	Village	1357531
20786855	1	965	1	5	Yes	In 6 weeks	6	-6	Wait 2 hours	2	-2	Yes	No	No	No	15 000 Ft	47.1832	-47.1832	1						Women	35-64	Primary	Eastern Hungary	Village	1357531
20786933	1	966	0	1	No	In 12 weeks	12	-12	Wait 2 hours	2	-2	No	Yes	No	Yes	5 000 Ft	15.7277	-15.7277	4	1		3			Men	18-34	Secondary	Central Hungary	Other city	1357531
20786933	1	966	1	1	Yes	Next day	0	0	Wait 4 hours	4	-4	Yes	No	Yes	No	0 Ft	0	0	4	1		3			Men	18-34	Secondary	Central Hungary	Other city	1357531
20786933	1	967	1	2	No	In 6 weeks	6	-6	Wait 2 hours	2	-2	No	No	Yes	No	30 000 Ft	94.3663	-94.3663	4	1		3			Men	18-34	Secondary	Central Hungary	Other city	1357531
20786933	1	967	0	2	Yes	In 2 weeks	2	-2	Wait 1 hour	1	-1	Yes	Yes	No	Yes	0 Ft	0	0	4	1		3			Men	18-34	Secondary	Central Hungary	Other city	1357531
20786933	1	968	1	3	Yes	In 2 weeks	2	-2	Wait 4 hours	4	-4	Yes	Yes	Yes	No	15 000 Ft	47.1832	-47.1832	4	1		3			Men	18-34	Secondary	Central Hungary	Other city	1357531
20786933	1	968	0	3	No	Next day	0	0	No waiting	0	0	No	No	No	Yes	0 Ft	0	0	4	1		3			Men	18-34	Secondary	Central Hungary	Other city	1357531
20786933	1	969	0	4	No	In 12 weeks	12	-12	Wait 1 hour	1	-1	No	No	Yes	Yes	30 000 Ft	94.3663	-94.3663	4	1		3			Men	18-34	Secondary	Central Hungary	Other city	1357531
20786933	1	969	1	4	Yes	Next day	0	0	No waiting	0	0	Yes	Yes	No	No	5 000 Ft	15.7277	-15.7277	4	1		3			Men	18-34	Secondary	Central Hungary	Other city	1357531
20786933	1	970	1	5	No	In 6 weeks	6	-6	Wait 2 hours	2	-2	Yes	No	No	No	15 000 Ft	47.1832	-47.1832	4	1		3			Men	18-34	Secondary	Central Hungary	Other city	1357531
20786933	1	970	0	5	Yes	In 12 weeks	12	-12	Wait 4 hours	4	-4	No	Yes	Yes	Yes	5 000 Ft	15.7277	-15.7277	4	1		3			Men	18-34	Secondary	Central Hungary	Other city	1357531
20787892	1	971	1	1	Yes	Next day	0	0	Wait 4 hours	4	-4	Yes	No	Yes	No	0 Ft	0	0	2			3			Women	35-64	Secondary	Eastern Hungary	Other city	1357531
20787892	1	971	0	1	No	In 12 weeks	12	-12	Wait 2 hours	2	-2	No	Yes	No	Yes	5 000 Ft	15.7277	-15.7277	2			3			Women	35-64	Secondary	Eastern Hungary	Other city	1357531
20787892	1	972	0	2	Yes	In 2 weeks	2	-2	Wait 1 hour	1	-1	Yes	Yes	No	Yes	0 Ft	0	0	2			3			Women	35-64	Secondary	Eastern Hungary	Other city	1357531
20787892	1	972	1	2	No	In 6 weeks	6	-6	Wait 2 hours	2	-2	No	No	Yes	No	30 000 Ft	94.3663	-94.3663	2			3			Women	35-64	Secondary	Eastern Hungary	Other city	1357531
20787892	1	973	0	3	No	Next day	0	0	No waiting	0	0	No	No	No	Yes	0 Ft	0	0	2			3			Women	35-64	Secondary	Eastern Hungary	Other city	1357531
20787892	1	973	1	3	Yes	In 2 weeks	2	-2	Wait 4 hours	4	-4	Yes	Yes	Yes	No	15 000 Ft	47.1832	-47.1832	2			3			Women	35-64	Secondary	Eastern Hungary	Other city	1357531
20787892	1	974	1	4	Yes	Next day	0	0	No waiting	0	0	Yes	Yes	No	No	5 000 Ft	15.7277	-15.7277	2			3			Women	35-64	Secondary	Eastern Hungary	Other city	1357531
20787892	1	974	0	4	No	In 12 weeks	12	-12	Wait 1 hour	1	-1	No	No	Yes	Yes	30 000 Ft	94.3663	-94.3663	2			3			Women	35-64	Secondary	Eastern Hungary	Other city	1357531
20787892	1	975	1	5	No	In 6 weeks	6	-6	Wait 2 hours	2	-2	Yes	No	No	No	15 000 Ft	47.1832	-47.1832	2			3			Women	35-64	Secondary	Eastern Hungary	Other city	1357531
20787892	1	975	0	5	Yes	In 12 weeks	12	-12	Wait 4 hours	4	-4	No	Yes	Yes	Yes	5 000 Ft	15.7277	-15.7277	2			3			Women	35-64	Secondary	Eastern Hungary	Other city	1357531
20790607	1	976	1	1	No	Next day	0	0	Wait 4 hours	4	-4	Yes	No	Yes	No	0 Ft	0	0	7			3			Women	18-34	Secondary	Central Hungary	Budapest	1357531
20790607	1	976	0	1	Yes	In 12 weeks	12	-12	Wait 2 hours	2	-2	No	Yes	No	Yes	5 000 Ft	15.7277	-15.7277	7			3			Women	18-34	Secondary	Central Hungary	Budapest	1357531
20790607	1	977	1	2	No	In 6 weeks	6	-6	Wait 2 hours	2	-2	No	No	Yes	No	30 000 Ft	94.3663	-94.3663	7			3			Women	18-34	Secondary	Central Hungary	Budapest	1357531
20790607	1	977	0	2	Yes	In 2 weeks	2	-2	Wait 1 hour	1	-1	Yes	Yes	No	Yes	0 Ft	0	0	7			3			Women	18-34	Secondary	Central Hungary	Budapest	1357531
20790607	1	978	1	3	No	In 2 weeks	2	-2	Wait 4 hours	4	-4	Yes	Yes	Yes	No	15 000 Ft	47.1832	-47.1832	7			3			Women	18-34	Secondary	Central Hungary	Budapest	1357531
20790607	1	978	0	3	Yes	Next day	0	0	No waiting	0	0	No	No	No	Yes	0 Ft	0	0	7			3			Women	18-34	Secondary	Central Hungary	Budapest	1357531
20790607	1	979	0	4	Yes	In 12 weeks	12	-12	Wait 1 hour	1	-1	No	No	Yes	Yes	30 000 Ft	94.3663	-94.3663	7			3			Women	18-34	Secondary	Central Hungary	Budapest	1357531
20790607	1	979	1	4	No	Next day	0	0	No waiting	0	0	Yes	Yes	No	No	5 000 Ft	15.7277	-15.7277	7			3			Women	18-34	Secondary	Central Hungary	Budapest	1357531
20790607	1	980	0	5	Yes	In 12 weeks	12	-12	Wait 4 hours	4	-4	No	Yes	Yes	Yes	5 000 Ft	15.7277	-15.7277	7			3			Women	18-34	Secondary	Central Hungary	Budapest	1357531
20790607	1	980	1	5	No	In 6 weeks	6	-6	Wait 2 hours	2	-2	Yes	No	No	No	15 000 Ft	47.1832	-47.1832	7			3			Women	18-34	Secondary	Central Hungary	Budapest	1357531
20790691	1	981	1	1	Yes	Next day	0	0	Wait 4 hours	4	-4	Yes	No	Yes	No	0 Ft	0	0	7			3		5	Women	18-34	Primary	Eastern Hungary	Other city	1357531
20790691	1	981	0	1	No	In 12 weeks	12	-12	Wait 2 hours	2	-2	No	Yes	No	Yes	5 000 Ft	15.7277	-15.7277	7			3		5	Women	18-34	Primary	Eastern Hungary	Other city	1357531
20790691	1	982	1	2	No	In 6 weeks	6	-6	Wait 2 hours	2	-2	No	No	Yes	No	30 000 Ft	94.3663	-94.3663	7			3		5	Women	18-34	Primary	Eastern Hungary	Other city	1357531
20790691	1	982	0	2	Yes	In 2 weeks	2	-2	Wait 1 hour	1	-1	Yes	Yes	No	Yes	0 Ft	0	0	7			3		5	Women	18-34	Primary	Eastern Hungary	Other city	1357531
20790691	1	983	1	3	Yes	In 2 weeks	2	-2	Wait 4 hours	4	-4	Yes	Yes	Yes	No	15 000 Ft	47.1832	-47.1832	7			3		5	Women	18-34	Primary	Eastern Hungary	Other city	1357531
20790691	1	983	0	3	No	Next day	0	0	No waiting	0	0	No	No	No	Yes	0 Ft	0	0	7			3		5	Women	18-34	Primary	Eastern Hungary	Other city	1357531
20790691	1	984	0	4	No	In 12 weeks	12	-12	Wait 1 hour	1	-1	No	No	Yes	Yes	30 000 Ft	94.3663	-94.3663	7			3		5	Women	18-34	Primary	Eastern Hungary	Other city	1357531
20790691	1	984	1	4	Yes	Next day	0	0	No waiting	0	0	Yes	Yes	No	No	5 000 Ft	15.7277	-15.7277	7			3		5	Women	18-34	Primary	Eastern Hungary	Other city	1357531
20790691	1	985	0	5	No	In 12 weeks	12	-12	Wait 4 hours	4	-4	No	Yes	Yes	Yes	5 000 Ft	15.7277	-15.7277	7			3		5	Women	18-34	Primary	Eastern Hungary	Other city	1357531
20790691	1	985	1	5	Yes	In 6 weeks	6	-6	Wait 2 hours	2	-2	Yes	No	No	No	15 000 Ft	47.1832	-47.1832	7			3		5	Women	18-34	Primary	Eastern Hungary	Other city	1357531
20791327	1	986	0	1	No	In 12 weeks	12	-12	Wait 2 hours	2	-2	No	Yes	No	Yes	5 000 Ft	15.7277	-15.7277	1						Men	35-64	Secondary	Central Hungary	Other city	1357531
20791327	1	986	1	1	Yes	Next day	0	0	Wait 4 hours	4	-4	Yes	No	Yes	No	0 Ft	0	0	1						Men	35-64	Secondary	Central Hungary	Other city	1357531
20791327	1	987	1	2	No	In 6 weeks	6	-6	Wait 2 hours	2	-2	No	No	Yes	No	30 000 Ft	94.3663	-94.3663	1						Men	35-64	Secondary	Central Hungary	Other city	1357531
20791327	1	987	0	2	Yes	In 2 weeks	2	-2	Wait 1 hour	1	-1	Yes	Yes	No	Yes	0 Ft	0	0	1						Men	35-64	Secondary	Central Hungary	Other city	1357531
20791327	1	988	0	3	Yes	Next day	0	0	No waiting	0	0	No	No	No	Yes	0 Ft	0	0	1						Men	35-64	Secondary	Central Hungary	Other city	1357531
20791327	1	988	1	3	No	In 2 weeks	2	-2	Wait 4 hours	4	-4	Yes	Yes	Yes	No	15 000 Ft	47.1832	-47.1832	1						Men	35-64	Secondary	Central Hungary	Other city	1357531
20791327	1	989	1	4	Yes	Next day	0	0	No waiting	0	0	Yes	Yes	No	No	5 000 Ft	15.7277	-15.7277	1						Men	35-64	Secondary	Central Hungary	Other city	1357531
20791327	1	989	0	4	No	In 12 weeks	12	-12	Wait 1 hour	1	-1	No	No	Yes	Yes	30 000 Ft	94.3663	-94.3663	1						Men	35-64	Secondary	Central Hungary	Other city	1357531
20791327	1	990	1	5	Yes	In 6 weeks	6	-6	Wait 2 hours	2	-2	Yes	No	No	No	15 000 Ft	47.1832	-47.1832	1						Men	35-64	Secondary	Central Hungary	Other city	1357531
20791327	1	990	0	5	No	In 12 weeks	12	-12	Wait 4 hours	4	-4	No	Yes	Yes	Yes	5 000 Ft	15.7277	-15.7277	1						Men	35-64	Secondary	Central Hungary	Other city	1357531
20791552	1	991	0	1	No	In 12 weeks	12	-12	Wait 2 hours	2	-2	No	Yes	No	Yes	5 000 Ft	15.7277	-15.7277	3			3			Women	35-64	Primary	Western Hungary	Village	1357531
20791552	1	991	1	1	Yes	Next day	0	0	Wait 4 hours	4	-4	Yes	No	Yes	No	0 Ft	0	0	3			3			Women	35-64	Primary	Western Hungary	Village	1357531
20791552	1	992	1	2	No	In 6 weeks	6	-6	Wait 2 hours	2	-2	No	No	Yes	No	30 000 Ft	94.3663	-94.3663	3			3			Women	35-64	Primary	Western Hungary	Village	1357531
20791552	1	992	0	2	Yes	In 2 weeks	2	-2	Wait 1 hour	1	-1	Yes	Yes	No	Yes	0 Ft	0	0	3			3			Women	35-64	Primary	Western Hungary	Village	1357531
20791552	1	993	1	3	Yes	In 2 weeks	2	-2	Wait 4 hours	4	-4	Yes	Yes	Yes	No	15 000 Ft	47.1832	-47.1832	3			3			Women	35-64	Primary	Western Hungary	Village	1357531
20791552	1	993	0	3	No	Next day	0	0	No waiting	0	0	No	No	No	Yes	0 Ft	0	0	3			3			Women	35-64	Primary	Western Hungary	Village	1357531
20791552	1	994	0	4	No	In 12 weeks	12	-12	Wait 1 hour	1	-1	No	No	Yes	Yes	30 000 Ft	94.3663	-94.3663	3			3			Women	35-64	Primary	Western Hungary	Village	1357531
20791552	1	994	1	4	Yes	Next day	0	0	No waiting	0	0	Yes	Yes	No	No	5 000 Ft	15.7277	-15.7277	3			3			Women	35-64	Primary	Western Hungary	Village	1357531
20791552	1	995	0	5	No	In 12 weeks	12	-12	Wait 4 hours	4	-4	No	Yes	Yes	Yes	5 000 Ft	15.7277	-15.7277	3			3			Women	35-64	Primary	Western Hungary	Village	1357531
20791552	1	995	1	5	Yes	In 6 weeks	6	-6	Wait 2 hours	2	-2	Yes	No	No	No	15 000 Ft	47.1832	-47.1832	3			3			Women	35-64	Primary	Western Hungary	Village	1357531
20792702	1	996	1	1	Yes	Next day	0	0	Wait 4 hours	4	-4	Yes	No	Yes	No	0 Ft	0	0	5			3			Women	35-64	Tertiary	Western Hungary	Village	1357531
20792702	1	996	0	1	No	In 12 weeks	12	-12	Wait 2 hours	2	-2	No	Yes	No	Yes	5 000 Ft	15.7277	-15.7277	5			3			Women	35-64	Tertiary	Western Hungary	Village	1357531
20792702	1	997	0	2	Yes	In 2 weeks	2	-2	Wait 1 hour	1	-1	Yes	Yes	No	Yes	0 Ft	0	0	5			3			Women	35-64	Tertiary	Western Hungary	Village	1357531
20792702	1	997	1	2	No	In 6 weeks	6	-6	Wait 2 hours	2	-2	No	No	Yes	No	30 000 Ft	94.3663	-94.3663	5			3			Women	35-64	Tertiary	Western Hungary	Village	1357531
20792702	1	998	1	3	Yes	In 2 weeks	2	-2	Wait 4 hours	4	-4	Yes	Yes	Yes	No	15 000 Ft	47.1832	-47.1832	5			3			Women	35-64	Tertiary	Western Hungary	Village	1357531
20792702	1	998	0	3	No	Next day	0	0	No waiting	0	0	No	No	No	Yes	0 Ft	0	0	5			3			Women	35-64	Tertiary	Western Hungary	Village	1357531
20792702	1	999	0	4	No	In 12 weeks	12	-12	Wait 1 hour	1	-1	No	No	Yes	Yes	30 000 Ft	94.3663	-94.3663	5			3			Women	35-64	Tertiary	Western Hungary	Village	1357531
20792702	1	999	1	4	Yes	Next day	0	0	No waiting	0	0	Yes	Yes	No	No	5 000 Ft	15.7277	-15.7277	5			3			Women	35-64	Tertiary	Western Hungary	Village	1357531
20792702	1	1000	1	5	No	In 6 weeks	6	-6	Wait 2 hours	2	-2	Yes	No	No	No	15 000 Ft	47.1832	-47.1832	5			3			Women	35-64	Tertiary	Western Hungary	Village	1357531
[truncated: 8,001 more rows]

## Sheet: Variable description
Variable	Description
ID	Respondent unique identifier
block	Block assigned to the respondent
obsid	Choice task unique identifier
alternative	Alternative choice within each task
cno	Respondent choice number (1 to 5)
choice	Choice made by the respondent
A1	Attribute 1
A1_pos	Attribute 1 (numeric, positive)
A1_neg	Attribute 1 (numeric, negative)
A2	Attribute 2
A2_pos	Attribute 2 (numeric, positive)
A2_neg	Attribute 2 (numeric, negative)
A3	Attribute 3
A4	Attribute 4
A5	Attribute 5
A6	Attribute 6
A7	Out-of-pocket payment (in Hungarian forints)
A7_pos	Out-of-pocket payment (€, positive)
A7_neg	Out-of-pocket payment (€, negative)
degree_difficulty_answering_tasks	Degree of difficulty of answering the DCE tasks (1 to 7)
Reason1	Justification 1 for Degree of difficulty score
Reason2	Justification 2 for Degree of difficulty score
Reason3	Justification 3 for Degree of difficulty score
Reason4	Justification 4 for Degree of difficulty score
Reason5	Justification 5 for Degree of difficulty score
sex	Sex of the respondent
agegroup	Age group of the respondent
education	Highest educational level attained by the respondent
region	Region where the respondent lives
residence	Type of settlement of the respondent
seed	Seed value for results replication
