# Supplementary material for: Eliciting preferences for outpatient care experiences in Hungary: A discrete choice experiment with a national representative sample
Source: PLoS One. 2020 Jul 31;15(7):e0235165. doi: 10.1371/journal.pone.0235165 (PMC7394384; doi:10.1371/journal.pone.0235165)
Supplement: S2 File — (XLSX) [file pone.0235165.s003.xlsx]

## Sheet: DCE design
Vignette	Attribute and assigned attribute level
	A1	A2	A3	A4	A5	A6	A7
1	4	3	1	2	1	2	2
2	1	4	2	1	2	1	1
3	2	2	2	2	1	2	1
4	3	3	1	1	2	1	4
5	1	1	1	1	1	2	1
6	2	4	2	2	2	1	3
7	4	2	1	1	2	2	4
8	1	1	2	2	1	1	2
9	4	4	1	2	2	2	2
10	3	3	2	1	1	1	3
11	3	1	2	2	2	1	3
12	1	2	1	1	1	2	4
13	1	4	1	2	2	1	2
14	4	1	2	1	1	2	3
15	4	4	2	1	2	2	3
16	3	2	1	2	1	1	1
17	4	2	2	1	2	1	2
18	1	4	1	2	1	2	3
19	2	1	1	1	1	1	3
20	3	3	2	2	2	2	1
21	3	1	1	2	1	1	4
22	1	3	2	1	2	2	1
23	2	2	1	2	2	2	3
24	4	4	2	1	1	1	2
25	4	1	1	2	2	2	1
26	2	2	2	1	1	1	2
27	3	4	1	1	1	2	3
28	2	1	2	2	2	1	4
29	1	2	2	2	2	1	4
30	2	3	1	1	1	2	2
31	3	1	2	1	2	2	2
32	4	3	1	2	1	1	1
33	1	3	1	1	2	1	3
34	3	4	2	2	1	2	4
35	2	3	1	1	2	2	4
36	4	2	2	2	1	1	3
37	1	2	1	2	2	2	2
38	2	4	2	1	1	1	1
39	1	3	2	2	1	2	4
40	3	2	1	1	2	1	1

## Sheet: List of attributes and levels
Attribute	Coding	Level
A1: Waiting time for an appointment	1	You have a medical appointment the next day.
	2	You have a medical appointment in 2 weeks.
	3	You have a medical appointment in 6 weeks (1.5 months).
	4	You have a medical appointment in 12 weeks (3 months).
A2: Waiting time at the doctor's office	1	On the actual day of the consultation, you do not have to wait before you are actually seen.
	2	On the actual day of the consultation, you have to wait 1 hour before you are actually seen.
	3	On the actual day of the consultation, you have to wait 2 hours before you are actually seen.
	4	On the actual day of the consultation, you have to wait 4 hours before you are actually seen.
A3: Doctor spending enough time in consultation	1	The doctor does not spend enough time with you during the consultation.
	2	The doctor spends enough time with you during the consultation.
A4: Doctor providing easy to understand explanations	1	The doctor explains things in a way that is not easy to understand.
	2	The doctor explains things in a way that is easy for you to understand.
A5: Doctor giving opportunity to ask questions/raise concerns	1	The doctor does not give you an opportunity to ask questions or raise concerns about recommended treatment.
	2	The doctor gives you an opportunity to ask questions or raise concerns about recommended treatment.
A6: Doctor involving the patient in decision making about care/treatment	1	The doctor does not involve you as much as you wanted to be in decisions about your care and treatment.
	2	The doctor involves you as much as you wanted to be in decisions about your care and treatment.
A7: Out-of-pocket payment	1	The consultation costs you HUF 0 (0 Eur).
	2	The consultation costs you HUF 5 000 (15.73 Eur).
	3	The consultation costs you HUF 15 000 (47.18 Eur).
	4	The consultation costs you HUF 30 000 (94.37 Eur).

## Sheet: Block 1
Card 1-2	A		B
	You have a medical appointment in 12 weeks (3 months).		You have a medical appointment the next day.
	On the actual day of the consultation, you have to wait 2 hours before you are actually seen.		On the actual day of the consultation, you have to wait 4 hours before you are actually seen.
	The doctor does not spend enough time with you during the consultation.		The doctor spends enough time with you during the consultation.
	The doctor explains things in a way that is easy for you to understand.		The doctor explains things in a way that is not easy to understand.
	The doctor does not give you an opportunity to ask questions or raise concerns about recommended treatment.		The doctor gives you an opportunity to ask questions or raise concerns about recommended treatment.
	The doctor involves you as much as you wanted to be in decisions about your care and treatment.		The doctor does not involve you as much as you wanted to be in decisions about your care and treatment.
	The consultation costs you HUF 5 000 (15.73 Eur).		The consultation costs you HUF 0 (0 Eur).
Card 3-4	A		B
	You have a medical appointment in 2 weeks.		You have a medical appointment in 6 weeks (1.5 months).
	On the actual day of the consultation, you have to wait 1 hour before you are actually seen.		On the actual day of the consultation, you have to wait 2 hours before you are actually seen.
	The doctor spends enough time with you during the consultation.		The doctor does not spend enough time with you during the consultation.
	The doctor explains things in a way that is easy for you to understand.		The doctor explains things in a way that is not easy to understand.
	The doctor does not give you an opportunity to ask questions or raise concerns about recommended treatment.		The doctor gives you an opportunity to ask questions or raise concerns about recommended treatment.
	The doctor involves you as much as you wanted to be in decisions about your care and treatment.		The doctor does not involve you as much as you wanted to be in decisions about your care and treatment.
	The consultation costs you HUF 0 (0 Eur).		The consultation costs you HUF 30 000 (94.37 Eur).
Card 5-6	A		B
	You have a medical appointment the next day.		You have a medical appointment in 2 weeks.
	On the actual day of the consultation, you do not have to wait before you are actually seen.		On the actual day of the consultation, you have to wait 4 hours before you are actually seen.
	The doctor does not spend enough time with you during the consultation.		The doctor spends enough time with you during the consultation.
	The doctor explains things in a way that is not easy to understand.		The doctor explains things in a way that is easy for you to understand.
	The doctor does not give you an opportunity to ask questions or raise concerns about recommended treatment.		The doctor gives you an opportunity to ask questions or raise concerns about recommended treatment.
	The doctor involves you as much as you wanted to be in decisions about your care and treatment.		The doctor does not involve you as much as you wanted to be in decisions about your care and treatment.
	The consultation costs you HUF 0 (0 Eur).		The consultation costs you HUF 15 000 (47.18 Eur).
Card 7-8	A		B
	You have a medical appointment in 12 weeks (3 months).		You have a medical appointment the next day.
	On the actual day of the consultation, you have to wait 1 hour before you are actually seen.		On the actual day of the consultation, you do not have to wait before you are actually seen.
	The doctor does not spend enough time with you during the consultation.		The doctor spends enough time with you during the consultation.
	The doctor explains things in a way that is not easy to understand.		The doctor explains things in a way that is easy for you to understand.
	The doctor gives you an opportunity to ask questions or raise concerns about recommended treatment.		The doctor does not give you an opportunity to ask questions or raise concerns about recommended treatment.
	The doctor involves you as much as you wanted to be in decisions about your care and treatment.		The doctor does not involve you as much as you wanted to be in decisions about your care and treatment.
	The consultation costs you HUF 30 000 (94.37 Eur).		The consultation costs you HUF 5 000 (15.73 Eur).
Card 9-10	A		B
	You have a medical appointment in 12 weeks (3 months).		You have a medical appointment in 6 weeks (1.5 months).
	On the actual day of the consultation, you have to wait 4 hours before you are actually seen.		On the actual day of the consultation, you have to wait 2 hours before you are actually seen.
	The doctor does not spend enough time with you during the consultation.		The doctor spends enough time with you during the consultation.
	The doctor explains things in a way that is easy for you to understand.		The doctor explains things in a way that is easy for you to understand.
	The doctor gives you an opportunity to ask questions or raise concerns about recommended treatment.		The doctor does not give you an opportunity to ask questions or raise concerns about recommended treatment.
	The doctor involves you as much as you wanted to be in decisions about your care and treatment.		The doctor does not involve you as much as you wanted to be in decisions about your care and treatment.
	The consultation costs you HUF 5 000 (15.73 Eur).		The consultation costs you HUF 15 000 (47.18 Eur).

## Sheet: Block 2
Card 11-12	A		B
	You have a medical appointment in 6 weeks (1.5 months).		You have a medical appointment the next day.
	On the actual day of the consultation, you do not have to wait before you are actually seen.		On the actual day of the consultation, you have to wait 1 hour before you are actually seen.
	The doctor spends enough time with you during the consultation.		The doctor does not spend enough time with you during the consultation.
	The doctor explains things in a way that is easy for you to understand.		The doctor explains things in a way that is easy for you to understand.
	The doctor gives you an opportunity to ask questions or raise concerns about recommended treatment.		The doctor does not give you an opportunity to ask questions or raise concerns about recommended treatment.
	The doctor does not involve you as much as you wanted to be in decisions about your care and treatment.		The doctor involves you as much as you wanted to be in decisions about your care and treatment.
	The consultation costs you HUF 15 000 (47.18 Eur).		The consultation costs you HUF 30 000 (94.37 Eur).
Card 13-14	A		B
	You have a medical appointment the next day.		You have a medical appointment in 12 weeks (3 months).
	On the actual day of the consultation, you have to wait 4 hours before you are actually seen.		On the actual day of the consultation, you do not have to wait before you are actually seen.
	The doctor does not spend enough time with you during the consultation.		The doctor spends enough time with you during the consultation.
	The doctor explains things in a way that is easy for you to understand.		The doctor explains things in a way that is not easy to understand.
	The doctor gives you an opportunity to ask questions or raise concerns about recommended treatment.		The doctor does not give you an opportunity to ask questions or raise concerns about recommended treatment.
	The doctor does not involve you as much as you wanted to be in decisions about your care and treatment.		The doctor involves you as much as you wanted to be in decisions about your care and treatment.
	The consultation costs you HUF 5 000 (15.73 Eur).		The consultation costs you HUF 15 000 (47.18 Eur).
Card 15-16	A		B
	You have a medical appointment in 12 weeks (3 months).		You have a medical appointment in 6 weeks (1.5 months).
	On the actual day of the consultation, you have to wait 4 hours before you are actually seen.		On the actual day of the consultation, you have to wait 1 hour before you are actually seen.
	The doctor spends enough time with you during the consultation.		The doctor does not spend enough time with you during the consultation.
	The doctor explains things in a way that is not easy to understand.		The doctor explains things in a way that is easy for you to understand.
	The doctor gives you an opportunity to ask questions or raise concerns about recommended treatment.		The doctor does not give you an opportunity to ask questions or raise concerns about recommended treatment.
	The doctor involves you as much as you wanted to be in decisions about your care and treatment.		The doctor does not involve you as much as you wanted to be in decisions about your care and treatment.
	The consultation costs you HUF 15 000 (47.18 Eur).		The consultation costs you HUF 0 (0 Eur).
Card 17-18	A		B
	You have a medical appointment in 12 weeks (3 months).		You have a medical appointment the next day.
	On the actual day of the consultation, you have to wait 1 hour before you are actually seen.		On the actual day of the consultation, you have to wait 4 hours before you are actually seen.
	The doctor spends enough time with you during the consultation.		The doctor does not spend enough time with you during the consultation.
	The doctor explains things in a way that is not easy to understand.		The doctor explains things in a way that is easy for you to understand.
	The doctor gives you an opportunity to ask questions or raise concerns about recommended treatment.		The doctor does not give you an opportunity to ask questions or raise concerns about recommended treatment.
	The doctor does not involve you as much as you wanted to be in decisions about your care and treatment.		The doctor involves you as much as you wanted to be in decisions about your care and treatment.
	The consultation costs you HUF 5 000 (15.73 Eur).		The consultation costs you HUF 15 000 (47.18 Eur).
Card 19-20	A		B
	You have a medical appointment in 2 weeks.		You have a medical appointment in 6 weeks (1.5 months).
	On the actual day of the consultation, you do not have to wait before you are actually seen.		On the actual day of the consultation, you have to wait 2 hours before you are actually seen.
	The doctor does not spend enough time with you during the consultation.		The doctor spends enough time with you during the consultation.
	The doctor explains things in a way that is not easy to understand.		The doctor explains things in a way that is easy for you to understand.
	The doctor does not give you an opportunity to ask questions or raise concerns about recommended treatment.		The doctor gives you an opportunity to ask questions or raise concerns about recommended treatment.
	The doctor does not involve you as much as you wanted to be in decisions about your care and treatment.		The doctor involves you as much as you wanted to be in decisions about your care and treatment.
	The consultation costs you HUF 15 000 (47.18 Eur).		The consultation costs you HUF 0 (0 Eur).

## Sheet: Block 3
Card 21-22	A		B
	You have a medical appointment in 6 weeks (1.5 months).		You have a medical appointment the next day.
	On the actual day of the consultation, you do not have to wait before you are actually seen.		On the actual day of the consultation, you have to wait 2 hours before you are actually seen.
	The doctor does not spend enough time with you during the consultation.		The doctor spends enough time with you during the consultation.
	The doctor explains things in a way that is easy for you to understand.		The doctor explains things in a way that is not easy to understand.
	The doctor does not give you an opportunity to ask questions or raise concerns about recommended treatment.		The doctor gives you an opportunity to ask questions or raise concerns about recommended treatment.
	The doctor does not involve you as much as you wanted to be in decisions about your care and treatment.		The doctor involves you as much as you wanted to be in decisions about your care and treatment.
	The consultation costs you HUF 30 000 (94.37 Eur).		The consultation costs you HUF 0 (0 Eur).
Card 23-24	A		B
	You have a medical appointment in 2 weeks.		You have a medical appointment in 12 weeks (3 months).
	On the actual day of the consultation, you have to wait 1 hour before you are actually seen.		On the actual day of the consultation, you have to wait 4 hours before you are actually seen.
	The doctor does not spend enough time with you during the consultation.		The doctor spends enough time with you during the consultation.
	The doctor explains things in a way that is easy for you to understand.		The doctor explains things in a way that is not easy to understand.
	The doctor gives you an opportunity to ask questions or raise concerns about recommended treatment.		The doctor does not give you an opportunity to ask questions or raise concerns about recommended treatment.
	The doctor involves you as much as you wanted to be in decisions about your care and treatment.		The doctor does not involve you as much as you wanted to be in decisions about your care and treatment.
	The consultation costs you HUF 15 000 (47.18 Eur).		The consultation costs you HUF 5 000 (15.73 Eur).
Card 25-26	A		B
	You have a medical appointment in 12 weeks (3 months).		You have a medical appointment in 2 weeks.
	On the actual day of the consultation, you do not have to wait before you are actually seen.		On the actual day of the consultation, you have to wait 1 hour before you are actually seen.
	The doctor does not spend enough time with you during the consultation.		The doctor spends enough time with you during the consultation.
	The doctor explains things in a way that is easy for you to understand.		The doctor explains things in a way that is not easy to understand.
	The doctor gives you an opportunity to ask questions or raise concerns about recommended treatment.		The doctor does not give you an opportunity to ask questions or raise concerns about recommended treatment.
	The doctor involves you as much as you wanted to be in decisions about your care and treatment.		The doctor does not involve you as much as you wanted to be in decisions about your care and treatment.
	The consultation costs you HUF 0 (0 Eur).		The consultation costs you HUF 5 000 (15.73 Eur).
Card 27-28	A		B
	You have a medical appointment in 6 weeks (1.5 months).		You have a medical appointment in 2 weeks.
	On the actual day of the consultation, you have to wait 4 hours before you are actually seen.		On the actual day of the consultation, you do not have to wait before you are actually seen.
	The doctor does not spend enough time with you during the consultation.		The doctor does not spend enough time with you during the consultation.
	The doctor explains things in a way that is not easy to understand.		The doctor explains things in a way that is easy for you to understand.
	The doctor does not give you an opportunity to ask questions or raise concerns about recommended treatment.		The doctor gives you an opportunity to ask questions or raise concerns about recommended treatment.
	The doctor involves you as much as you wanted to be in decisions about your care and treatment.		The doctor does not involve you as much as you wanted to be in decisions about your care and treatment.
	The consultation costs you HUF 15 000 (47.18 Eur).		The consultation costs you HUF 30 000 (94.37 Eur).
Card 29-30	A		B
	You have a medical appointment the next day.		You have a medical appointment in 2 weeks.
	On the actual day of the consultation, you have to wait 1 hour before you are actually seen.		On the actual day of the consultation, you have to wait 2 hours before you are actually seen.
	The doctor spends enough time with you during the consultation.		The doctor does not spend enough time with you during the consultation.
	The doctor explains things in a way that is easy for you to understand.		The doctor explains things in a way that is not easy to understand.
	The doctor gives you an opportunity to ask questions or raise concerns about recommended treatment.		The doctor does not give you an opportunity to ask questions or raise concerns about recommended treatment.
	The doctor does not involve you as much as you wanted to be in decisions about your care and treatment.		The doctor involves you as much as you wanted to be in decisions about your care and treatment.
	The consultation costs you HUF 30 000 (94.37 Eur).		The consultation costs you HUF 5 000 (15.73 Eur).

## Sheet: Block 4
Card 31-32	A		B
	You have a medical appointment in 6 weeks (1.5 months).		You have a medical appointment in 12 weeks (3 months).
	On the actual day of the consultation, you do not have to wait before you are actually seen.		On the actual day of the consultation, you have to wait 2 hours before you are actually seen.
	The doctor spends enough time with you during the consultation.		The doctor does not spend enough time with you during the consultation.
	The doctor explains things in a way that is not easy to understand.		The doctor explains things in a way that is easy for you to understand.
	The doctor gives you an opportunity to ask questions or raise concerns about recommended treatment.		The doctor does not give you an opportunity to ask questions or raise concerns about recommended treatment.
	The doctor involves you as much as you wanted to be in decisions about your care and treatment.		The doctor does not involve you as much as you wanted to be in decisions about your care and treatment.
	The consultation costs you HUF 5 000 (15.73 Eur).		The consultation costs you HUF 0 (0 Eur).
Card 33-34	A		B
	You have a medical appointment the next day.		You have a medical appointment in 6 weeks (1.5 months).
	On the actual day of the consultation, you have to wait 2 hours before you are actually seen.		On the actual day of the consultation, you have to wait 4 hours before you are actually seen.
	The doctor does not spend enough time with you during the consultation.		The doctor spends enough time with you during the consultation.
	The doctor explains things in a way that is not easy to understand.		The doctor explains things in a way that is easy for you to understand.
	The doctor gives you an opportunity to ask questions or raise concerns about recommended treatment.		The doctor does not give you an opportunity to ask questions or raise concerns about recommended treatment.
	The doctor does not involve you as much as you wanted to be in decisions about your care and treatment.		The doctor involves you as much as you wanted to be in decisions about your care and treatment.
	The consultation costs you HUF 15 000 (47.18 Eur).		The consultation costs you HUF 30 000 (94.37 Eur).
Card 35-36	A		B
	You have a medical appointment in 2 weeks.		You have a medical appointment in 12 weeks (3 months).
	On the actual day of the consultation, you have to wait 2 hours before you are actually seen.		On the actual day of the consultation, you have to wait 1 hour before you are actually seen.
	The doctor does not spend enough time with you during the consultation.		The doctor spends enough time with you during the consultation.
	The doctor explains things in a way that is not easy to understand.		The doctor explains things in a way that is easy for you to understand.
	The doctor gives you an opportunity to ask questions or raise concerns about recommended treatment.		The doctor does not give you an opportunity to ask questions or raise concerns about recommended treatment.
	The doctor involves you as much as you wanted to be in decisions about your care and treatment.		The doctor does not involve you as much as you wanted to be in decisions about your care and treatment.
	The consultation costs you HUF 30 000 (94.37 Eur).		The consultation costs you HUF 15 000 (47.18 Eur).
Card 37-38	A		B
	You have a medical appointment the next day.		You have a medical appointment in 2 weeks.
	On the actual day of the consultation, you have to wait 1 hour before you are actually seen.		On the actual day of the consultation, you have to wait 4 hours before you are actually seen.
	The doctor does not spend enough time with you during the consultation.		The doctor spends enough time with you during the consultation.
	The doctor explains things in a way that is easy for you to understand.		The doctor explains things in a way that is not easy to understand.
	The doctor gives you an opportunity to ask questions or raise concerns about recommended treatment.		The doctor does not give you an opportunity to ask questions or raise concerns about recommended treatment.
	The doctor involves you as much as you wanted to be in decisions about your care and treatment.		The doctor does not involve you as much as you wanted to be in decisions about your care and treatment.
	The consultation costs you HUF 5 000 (15.73 Eur).		The consultation costs you HUF 0 (0 Eur).
Card 39-40	A		B
	You have a medical appointment the next day.		You have a medical appointment in 6 weeks (1.5 months).
	On the actual day of the consultation, you have to wait 2 hours before you are actually seen.		On the actual day of the consultation, you have to wait 1 hour before you are actually seen.
	The doctor spends enough time with you during the consultation.		The doctor does not spend enough time with you during the consultation.
	The doctor explains things in a way that is easy for you to understand.		The doctor explains things in a way that is not easy to understand.
	The doctor does not give you an opportunity to ask questions or raise concerns about recommended treatment.		The doctor gives you an opportunity to ask questions or raise concerns about recommended treatment.
	The doctor involves you as much as you wanted to be in decisions about your care and treatment.		The doctor does not involve you as much as you wanted to be in decisions about your care and treatment.
	The consultation costs you HUF 30 000 (94.37 Eur).		The consultation costs you HUF 0 (0 Eur).
